# Supplementary material for: 2′-Methyl-2′-nitro-1′-phenyl-2′,3′,5′,6′,7′,7a’-hexa­hydro­spiro­[indoline-3,3′-1′H-pyrrolizin]-2-one
Source: Acta Crystallogr Sect E Struct Rep Online. 2008 Jul 16;64(Pt 8):o1490. doi: 10.1107/S1600536808020837 (PMC2962120; doi:10.1107/S1600536808020837)
Supplement: Supplementary file 1 [file e-64-o1490-sup1.cif]

##############################################################################
###                                                                        ###
###        Electronic paper (Acta Crystallographica Section E)             ###
###                                                                        ###
##############################################################################
#                                                                            #
# This CIF contains the data in a paper accepted for publication in Acta     #
# Crystallographica Section E. It conforms to the requirements of Notes      #
# for Authors for Section E, and has been peer reviewed under the auspices   #
# of the IUCr Commission on Journals.                                        #
#                                                                            #
# Full details of the Crystallographic Information File format               #
# are given in the paper "The Crystallographic Information File (CIF):       #
# a New Standard Archive File for Crystallography" by S. R. Hall, F. H.      #
# Allen and I. D. Brown [Acta Cryst. (1991), A47, 655-685].                  #
#                                                                            #
# The current version of the core CIF dictionary is obtainable from          #
# ftp://ftp.iucr.org/pub/cif_core.dic. The current version number is 2.4.    #
#                                                                            #
# Software is freely available for graphical display of the structure(s) in  #
# this CIF.  For information consult the CIF home page http://www.iucr.org/  #
# cif/home.html                                                              #
#                                                                            #
# This file may be used for bona fide research purposes within the           #
# scientific community so long as proper attribution is given to the journal # 
# article from which it was obtained.                                        #
#                                                                            #
##############################################################################
                                             
data_I
_audit_creation_method     SHELXL-97
_chemical_name_systematic
;
2'-Methyl-2'-nitro-1'-phenyl-2',3',5',6',7',7a'-hexahydrospiro[indoline-
3,3'-1'H-pyrrolizin]-2-one
;
_chemical_name_common     ?
_chemical_formula_moiety     'C21 H21 N3 O3'
_chemical_formula_sum     'C21 H21 N3 O3'
_chemical_formula_iupac     'C21 H21 N3 O3'
_chemical_formula_weight     363.41
_chemical_melting_point     ?
_symmetry_cell_setting     Monoclinic
_symmetry_space_group_name_H-M     'P 21/n'
_symmetry_space_group_name_Hall     '-P 2yn'
loop_
    _symmetry_equiv_pos_as_xyz
    'x, y, z'
    '-x+1/2, y+1/2, -z+1/2'
    '-x, -y, -z'
    'x-1/2, -y-1/2, z-1/2'
_cell_length_a     7.8524(16)
_cell_length_b     25.656(6)
_cell_length_c     9.1767(19)
_cell_angle_alpha     90.00
_cell_angle_beta     110.489(4)
_cell_angle_gamma     90.00
_cell_volume     1731.8(6)
_cell_formula_units_Z     4
_cell_measurement_reflns_used     792
_cell_measurement_theta_min     3
_cell_measurement_theta_max     23
_cell_measurement_temperature     120(2)
_exptl_crystal_description     prism
_exptl_crystal_colour     colorless
_exptl_crystal_size_max     0.21
_exptl_crystal_size_mid     0.18
_exptl_crystal_size_min     0.15
_exptl_crystal_density_diffrn     1.394
_exptl_crystal_density_meas     ?
_exptl_crystal_density_method     'not measured'
_exptl_crystal_F_000     768
_exptl_absorpt_coefficient_mu     0.095
_exptl_absorpt_correction_type     multi-scan
_exptl_absorpt_process_details     '(SADABS; Sheldrick, 1996)'
_exptl_absorpt_correction_T_min     0.980
_exptl_absorpt_correction_T_max     0.989
_exptl_special_details
;
A mixture of isatin (0.147 g, 1 mmol), proline (0.115 g, 1 mmol), and
(<i>E</i>)-1-phenyl-2-nitropropene (0.163 g, 1 mmol) in ethanol (10 ml) was
stirred at reflux for 1 h. After completion of the reaction, as indicated by
TLC, to the solution was added water (25 ml), and the precipitated solid was
separated by filtration. The pure cycloadduct was obtained by
recrystallization from ethanol.
;
_diffrn_ambient_temperature     120(2)
_diffrn_radiation_type     MoK\a
_diffrn_radiation_wavelength     0.71073
_diffrn_radiation_source     'fine-focus sealed tube'
_diffrn_radiation_monochromator     graphite
_diffrn_measurement_device_type     'Bruker SMART 1000 CCD area-detector'
_diffrn_measurement_method     '\f and \w'
_diffrn_detector_area_resol_mean     ?
_diffrn_reflns_number     16064
_diffrn_reflns_av_R_equivalents     0.0639
_diffrn_reflns_av_sigmaI/netI     0.0706
_diffrn_reflns_theta_min     1.59
_diffrn_reflns_theta_max     26.99
_diffrn_reflns_theta_full     26.99
_diffrn_measured_fraction_theta_max     1.000
_diffrn_measured_fraction_theta_full     1.000
_diffrn_reflns_limit_h_min     -10
_diffrn_reflns_limit_h_max     10
_diffrn_reflns_limit_k_min     -32
_diffrn_reflns_limit_k_max     32
_diffrn_reflns_limit_l_min     -11
_diffrn_reflns_limit_l_max     11
_diffrn_standards_number     ?
_diffrn_standards_interval_count     ?
_diffrn_standards_interval_time     ?
_diffrn_standards_decay_%     ?
_refine_special_details
;
Refinement of <i>F</i>^2^ against ALL reflections. The weighted <i>R</i>-factor
<i>wR</i> and goodness of fit <i>S</i> are based on <i>F</i>^2^, conventional
<i>R</i>-factors <i>R</i> are based on <i>F</i>, with <i>F</i> set to zero for
negative <i>F</i>^2^. The threshold expression of <i>F</i>^2^ >
\s(<i>F</i>^2^) is used only for calculating <i>R</i>-factors(gt) <i>etc</i>.
and is not relevant to the choice of reflections for refinement.
<i>R</i>-factors based on <i>F</i>^2^ are statistically about twice as large
as those based on <i>F</i>, and <i>R</i>- factors based on ALL data will be
even larger.
;
_reflns_number_total     3773
_reflns_number_gt     2183
_reflns_threshold_expression     I>2\s(I)
_refine_ls_structure_factor_coef     Fsqd
_refine_ls_matrix_type     full
_refine_ls_R_factor_all     0.0923
_refine_ls_R_factor_gt     0.0507
_refine_ls_wR_factor_gt     0.0931
_refine_ls_wR_factor_ref     0.1025
_refine_ls_goodness_of_fit_ref     1.007
_refine_ls_restrained_S_all     1.007
_refine_ls_number_reflns     3773
_refine_ls_number_parameters     245
_refine_ls_number_restraints     0
_refine_ls_hydrogen_treatment     constr
_refine_ls_weighting_scheme     calc
_refine_ls_weighting_details
              'calc w=1/[\s^2^(Fo^2^)+(0.01P)^2^+1.6P] where P=(Fo^2^+2Fc^2^)/3'
_atom_sites_solution_hydrogens     geom
_atom_sites_solution_primary     direct
_atom_sites_solution_secondary     difmap
_refine_ls_shift/su_max     0.000
_refine_ls_shift/su_mean     0.000
_refine_diff_density_max     0.254
_refine_diff_density_min     -0.275
_refine_ls_extinction_method     none
_refine_ls_extinction_coef     ?
loop_
    _atom_type_symbol
    _atom_type_description
    _atom_type_scat_dispersion_real
    _atom_type_scat_dispersion_imag
    _atom_type_scat_source
    'C' 'C' 0.0033 0.0016
                         'International Tables Vol C Tables 4.2.6.8 and 6.1.1.4'
    'H' 'H' 0.0000 0.0000
                         'International Tables Vol C Tables 4.2.6.8 and 6.1.1.4'
    'N' 'N' 0.0061 0.0033
                         'International Tables Vol C Tables 4.2.6.8 and 6.1.1.4'
    'O' 'O' 0.0106 0.0060
                         'International Tables Vol C Tables 4.2.6.8 and 6.1.1.4'
_computing_data_collection     'SMART (Bruker, 2007)'
_computing_cell_refinement     'SAINT (Bruker, 2007)'
_computing_data_reduction     'SAINT (Bruker, 2007)'
_computing_structure_solution     'SHELXTL (Sheldrick, 2008)'
_computing_structure_refinement     'SHELXTL (Sheldrick, 2008)'
_computing_molecular_graphics     'SHELXTL (Sheldrick, 2008)'
_computing_publication_material     'SHELXTL (Sheldrick, 2008)'
loop_
    _atom_site_type_symbol
    _atom_site_label
    _atom_site_fract_x
    _atom_site_fract_y
    _atom_site_fract_z
    _atom_site_U_iso_or_equiv
    _atom_site_adp_type
    _atom_site_calc_flag
    _atom_site_refinement_flags
    _atom_site_occupancy
    _atom_site_disorder_assembly
    _atom_site_disorder_group
    N N1 0.1573(3) 0.19274(7) 0.7966(2) 0.0215(4) Uani d . 1 . .
    C C2 0.1056(3) 0.17387(9) 0.6367(3) 0.0210(5) Uani d . 1 . .
    C C3 0.2848(3) 0.14420(9) 0.6478(3) 0.0218(5) Uani d . 1 . .
    C C4 0.3236(3) 0.11281(9) 0.8003(3) 0.0209(5) Uani d . 1 . .
    H H4A 0.2295 0.0859 0.7796 0.025 Uiso calc R 1 . .
    C C5 0.2810(3) 0.15438(9) 0.9046(3) 0.0212(5) Uani d . 1 . .
    H H5A 0.3944 0.1722 0.9645 0.025 Uiso calc R 1 . .
    C C6 0.1843(3) 0.13826(9) 1.0155(3) 0.0250(6) Uani d . 1 . .
    H H6A 0.2702 0.1284 1.1166 0.030 Uiso calc R 1 . .
    H H6B 0.1005 0.1097 0.9735 0.030 Uiso calc R 1 . .
    C C7 0.0836(3) 0.18844(9) 1.0247(3) 0.0273(6) Uani d . 1 . .
    H H7A -0.0140 0.1817 1.0640 0.033 Uiso calc R 1 . .
    H H7B 0.1657 0.2141 1.0906 0.033 Uiso calc R 1 . .
    C C8 0.0098(3) 0.20643(10) 0.8562(3) 0.0250(6) Uani d . 1 . .
    H H8A -0.1020 0.1883 0.7986 0.030 Uiso calc R 1 . .
    H H8B -0.0129 0.2437 0.8495 0.030 Uiso calc R 1 . .
    C C9 0.4441(3) 0.17830(9) 0.6496(3) 0.0245(6) Uani d . 1 . .
    H H9A 0.5437 0.1566 0.6496 0.037 Uiso calc R 1 . .
    H H9B 0.4812 0.1996 0.7413 0.037 Uiso calc R 1 . .
    H H9C 0.4079 0.2002 0.5589 0.037 Uiso calc R 1 . .
    C C10 0.5061(3) 0.08576(9) 0.8734(3) 0.0208(5) Uani d . 1 . .
    C C11 0.5235(3) 0.03378(10) 0.8389(3) 0.0285(6) Uani d . 1 . .
    H H11A 0.4285 0.0173 0.7622 0.034 Uiso calc R 1 . .
    C C12 0.6799(4) 0.00634(10) 0.9170(3) 0.0333(6) Uani d . 1 . .
    H H12A 0.6905 -0.0282 0.8902 0.040 Uiso calc R 1 . .
    C C13 0.8199(3) 0.02934(10) 1.0338(3) 0.0298(6) Uani d . 1 . .
    H H13A 0.9226 0.0101 1.0894 0.036 Uiso calc R 1 . .
    C C14 0.8070(3) 0.08119(10) 1.0682(3) 0.0280(6) Uani d . 1 . .
    H H14A 0.9018 0.0972 1.1465 0.034 Uiso calc R 1 . .
    C C15 0.6529(3) 0.10927(10) 0.9861(3) 0.0254(6) Uani d . 1 . .
    H H15A 0.6475 0.1446 1.0068 0.030 Uiso calc R 1 . .
    N N2 0.2395(3) 0.11023(8) 0.5039(2) 0.0241(5) Uani d . 1 . .
    O O1 0.2495(2) 0.06314(7) 0.5158(2) 0.0346(4) Uani d . 1 . .
    O O2 0.1929(2) 0.13377(7) 0.37859(19) 0.0310(4) Uani d . 1 . .
    N N1' -0.1068(3) 0.21391(8) 0.4167(2) 0.0247(5) Uani d . 1 . .
    H H1' -0.1647 0.2377 0.3535 0.030 Uiso d R 1 . .
    C C2' 0.0582(3) 0.22165(9) 0.5263(3) 0.0245(5) Uani d . 1 . .
    O O2' 0.1511(2) 0.26105(6) 0.54370(19) 0.0298(4) Uani d . 1 . .
    C C3A -0.0662(3) 0.14082(9) 0.5689(3) 0.0215(5) Uani d . 1 . .
    C C4' -0.1202(3) 0.09354(9) 0.6109(3) 0.0248(6) Uani d . 1 . .
    H H4D -0.0455 0.0761 0.6989 0.030 Uiso calc R 1 . .
    C C5' -0.2865(3) 0.07228(10) 0.5209(3) 0.0271(6) Uani d . 1 . .
    H H5D -0.3224 0.0403 0.5482 0.032 Uiso calc R 1 . .
    C C6' -0.3983(3) 0.09824(10) 0.3915(3) 0.0266(6) Uani d . 1 . .
    H H6D -0.5086 0.0833 0.3316 0.032 Uiso calc R 1 . .
    C C7' -0.3494(3) 0.14616(10) 0.3490(3) 0.0252(6) Uani d . 1 . .
    H H7D -0.4259 0.1641 0.2628 0.030 Uiso calc R 1 . .
    C C7A -0.1828(3) 0.16639(9) 0.4391(3) 0.0231(5) Uani d . 1 . .
loop_
    _atom_site_aniso_label
    _atom_site_aniso_U_11
    _atom_site_aniso_U_22
    _atom_site_aniso_U_33
    _atom_site_aniso_U_12
    _atom_site_aniso_U_13
    _atom_site_aniso_U_23
    N1 0.0226(11) 0.0248(11) 0.0180(10) 0.0022(9) 0.0084(9) -0.0003(8)
    C2 0.0219(13) 0.0213(13) 0.0192(12) 0.0010(10) 0.0066(10) -0.0011(10)
    C3 0.0227(13) 0.0227(13) 0.0187(12) -0.0006(10) 0.0058(10) -0.0016(10)
    C4 0.0227(13) 0.0201(12) 0.0196(12) -0.0022(10) 0.0072(10) -0.0008(10)
    C5 0.0206(12) 0.0239(13) 0.0191(12) 0.0012(10) 0.0069(10) -0.0007(10)
    C6 0.0292(14) 0.0265(14) 0.0219(13) 0.0027(11) 0.0122(11) 0.0021(11)
    C7 0.0309(14) 0.0290(14) 0.0252(14) 0.0025(11) 0.0136(12) 0.0001(11)
    C8 0.0219(13) 0.0284(14) 0.0257(13) 0.0032(11) 0.0098(11) -0.0006(11)
    C9 0.0234(13) 0.0292(14) 0.0227(13) -0.0025(11) 0.0101(11) -0.0005(11)
    C10 0.0244(13) 0.0231(13) 0.0178(12) 0.0008(10) 0.0110(10) 0.0038(10)
    C11 0.0307(15) 0.0270(14) 0.0261(14) 0.0025(11) 0.0078(12) -0.0007(11)
    C12 0.0392(16) 0.0280(15) 0.0337(15) 0.0072(13) 0.0141(13) -0.0019(12)
    C13 0.0281(14) 0.0364(15) 0.0283(14) 0.0096(12) 0.0141(12) 0.0089(12)
    C14 0.0236(14) 0.0354(15) 0.0255(13) 0.0004(11) 0.0093(11) 0.0008(12)
    C15 0.0267(14) 0.0265(13) 0.0253(13) 0.0019(11) 0.0119(11) 0.0012(11)
    N2 0.0232(11) 0.0297(12) 0.0201(11) 0.0006(9) 0.0084(9) -0.0007(10)
    O1 0.0474(12) 0.0247(10) 0.0324(10) 0.0009(9) 0.0149(9) -0.0043(8)
    O2 0.0330(10) 0.0415(11) 0.0188(9) 0.0023(8) 0.0093(8) 0.0017(8)
    N1' 0.0249(11) 0.0259(11) 0.0214(11) 0.0018(9) 0.0057(9) 0.0058(9)
    C2' 0.0284(14) 0.0247(13) 0.0220(13) 0.0012(11) 0.0107(11) -0.0031(11)
    O2' 0.0319(10) 0.0242(10) 0.0318(10) -0.0025(8) 0.0093(8) 0.0024(8)
    C3A 0.0217(13) 0.0231(13) 0.0204(12) 0.0022(10) 0.0083(10) -0.0025(10)
    C4' 0.0262(14) 0.0244(13) 0.0240(13) 0.0048(11) 0.0090(11) 0.0017(11)
    C5' 0.0278(14) 0.0259(14) 0.0298(14) -0.0018(11) 0.0131(12) -0.0023(11)
    C6' 0.0205(13) 0.0325(15) 0.0267(14) -0.0033(11) 0.0082(11) -0.0093(11)
    C7' 0.0266(14) 0.0293(14) 0.0190(12) 0.0033(11) 0.0071(11) -0.0006(11)
    C7A 0.0276(14) 0.0232(13) 0.0200(13) 0.0012(11) 0.0102(11) -0.0019(10)
_geom_special_details
;
All e.s.d.'s (except the e.s.d. in the dihedral angle between two l.s. planes)
are estimated using the full covariance matrix. The cell e.s.d.'s are taken
into account individually in the estimation of e.s.d.'s in distances, angles
and torsion angles; correlations between e.s.d.'s in cell parameters are only
used when they are defined by crystal symmetry. An approximate (isotropic)
treatment of cell e.s.d.'s is used for estimating e.s.d.'s involving l.s.
planes.
;
loop_
    _geom_bond_atom_site_label_1
    _geom_bond_atom_site_label_2
    _geom_bond_site_symmetry_2
    _geom_bond_distance
    _geom_bond_publ_flag
    N1 C2 . 1.461(3) ?
    N1 C8 . 1.486(3) ?
    N1 C5 . 1.490(3) ?
    C2 C3A . 1.530(3) ?
    C2 C2' . 1.550(3) ?
    C2 C3 . 1.571(3) ?
    C3 N2 . 1.517(3) ?
    C3 C9 . 1.522(3) ?
    C3 C4 . 1.550(3) ?
    C4 C10 . 1.521(3) ?
    C4 C5 . 1.546(3) ?
    C4 H4A . 0.9800 ?
    C5 C6 . 1.525(3) ?
    C5 H5A . 0.9800 ?
    C6 C7 . 1.528(3) ?
    C6 H6A . 0.9700 ?
    C6 H6B . 0.9700 ?
    C7 C8 . 1.521(3) ?
    C7 H7A . 0.9700 ?
    C7 H7B . 0.9700 ?
    C8 H8A . 0.9700 ?
    C8 H8B . 0.9700 ?
    C9 H9A . 0.9600 ?
    C9 H9B . 0.9600 ?
    C9 H9C . 0.9600 ?
    C10 C15 . 1.388(3) ?
    C10 C11 . 1.388(3) ?
    C11 C12 . 1.379(3) ?
    C11 H11A . 0.9300 ?
    C12 C13 . 1.372(3) ?
    C12 H12A . 0.9300 ?
    C13 C14 . 1.379(3) ?
    C13 H13A . 0.9300 ?
    C14 C15 . 1.383(3) ?
    C14 H14A . 0.9300 ?
    C15 H15A . 0.9300 ?
    N2 O1 . 1.213(2) ?
    N2 O2 . 1.235(2) ?
    N1' C2' . 1.348(3) ?
    N1' C7A . 1.404(3) ?
    N1' H1' . 0.8544 ?
    C2' O2' . 1.224(3) ?
    C3A C4' . 1.383(3) ?
    C3A C7A . 1.387(3) ?
    C4' C5' . 1.389(3) ?
    C4' H4D . 0.9300 ?
    C5' C6' . 1.377(3) ?
    C5' H5D . 0.9300 ?
    C6' C7' . 1.384(3) ?
    C6' H6D . 0.9300 ?
    C7' C7A . 1.381(3) ?
    C7' H7D . 0.9300 ?
loop_
    _geom_angle_atom_site_label_1
    _geom_angle_atom_site_label_2
    _geom_angle_atom_site_label_3
    _geom_angle_site_symmetry_1
    _geom_angle_site_symmetry_3
    _geom_angle
    _geom_angle_publ_flag
    C2 N1 C8 . . 118.04(18) ?
    C2 N1 C5 . . 109.64(18) ?
    C8 N1 C5 . . 108.79(17) ?
    N1 C2 C3A . . 119.15(19) ?
    N1 C2 C2' . . 108.24(18) ?
    C3A C2 C2' . . 101.33(18) ?
    N1 C2 C3 . . 99.68(17) ?
    C3A C2 C3 . . 113.59(18) ?
    C2' C2 C3 . . 115.5(2) ?
    N2 C3 C9 . . 106.34(19) ?
    N2 C3 C4 . . 113.56(19) ?
    C9 C3 C4 . . 112.82(19) ?
    N2 C3 C2 . . 106.86(17) ?
    C9 C3 C2 . . 115.85(19) ?
    C4 C3 C2 . . 101.46(18) ?
    C10 C4 C5 . . 114.60(18) ?
    C10 C4 C3 . . 119.50(19) ?
    C5 C4 C3 . . 100.59(18) ?
    C10 C4 H4A . . 107.1 ?
    C5 C4 H4A . . 107.1 ?
    C3 C4 H4A . . 107.1 ?
    N1 C5 C6 . . 105.17(18) ?
    N1 C5 C4 . . 106.01(17) ?
    C6 C5 C4 . . 119.5(2) ?
    N1 C5 H5A . . 108.6 ?
    C6 C5 H5A . . 108.6 ?
    C4 C5 H5A . . 108.6 ?
    C5 C6 C7 . . 101.31(19) ?
    C5 C6 H6A . . 111.5 ?
    C7 C6 H6A . . 111.5 ?
    C5 C6 H6B . . 111.5 ?
    C7 C6 H6B . . 111.5 ?
    H6A C6 H6B . . 109.3 ?
    C8 C7 C6 . . 102.72(19) ?
    C8 C7 H7A . . 111.2 ?
    C6 C7 H7A . . 111.2 ?
    C8 C7 H7B . . 111.2 ?
    C6 C7 H7B . . 111.2 ?
    H7A C7 H7B . . 109.1 ?
    N1 C8 C7 . . 103.52(18) ?
    N1 C8 H8A . . 111.1 ?
    C7 C8 H8A . . 111.1 ?
    N1 C8 H8B . . 111.1 ?
    C7 C8 H8B . . 111.1 ?
    H8A C8 H8B . . 109.0 ?
    C3 C9 H9A . . 109.5 ?
    C3 C9 H9B . . 109.5 ?
    H9A C9 H9B . . 109.5 ?
    C3 C9 H9C . . 109.5 ?
    H9A C9 H9C . . 109.5 ?
    H9B C9 H9C . . 109.5 ?
    C15 C10 C11 . . 117.7(2) ?
    C15 C10 C4 . . 122.6(2) ?
    C11 C10 C4 . . 119.4(2) ?
    C12 C11 C10 . . 120.8(2) ?
    C12 C11 H11A . . 119.6 ?
    C10 C11 H11A . . 119.6 ?
    C13 C12 C11 . . 120.7(2) ?
    C13 C12 H12A . . 119.6 ?
    C11 C12 H12A . . 119.6 ?
    C12 C13 C14 . . 119.4(2) ?
    C12 C13 H13A . . 120.3 ?
    C14 C13 H13A . . 120.3 ?
    C15 C14 C13 . . 119.9(2) ?
    C15 C14 H14A . . 120.1 ?
    C13 C14 H14A . . 120.1 ?
    C14 C15 C10 . . 121.3(2) ?
    C14 C15 H15A . . 119.4 ?
    C10 C15 H15A . . 119.4 ?
    O1 N2 O2 . . 124.0(2) ?
    O1 N2 C3 . . 120.35(19) ?
    O2 N2 C3 . . 115.60(19) ?
    C2' N1' C7A . . 111.4(2) ?
    C2' N1' H1' . . 123.1 ?
    C7A N1' H1' . . 124.5 ?
    O2' C2' N1' . . 126.3(2) ?
    O2' C2' C2 . . 124.9(2) ?
    N1' C2' C2 . . 108.6(2) ?
    C4' C3A C7A . . 118.7(2) ?
    C4' C3A C2 . . 133.3(2) ?
    C7A C3A C2 . . 108.1(2) ?
    C3A C4' C5' . . 119.6(2) ?
    C3A C4' H4D . . 120.2 ?
    C5' C4' H4D . . 120.2 ?
    C6' C5' C4' . . 120.4(2) ?
    C6' C5' H5D . . 119.8 ?
    C4' C5' H5D . . 119.8 ?
    C5' C6' C7' . . 121.1(2) ?
    C5' C6' H6D . . 119.4 ?
    C7' C6' H6D . . 119.4 ?
    C7A C7' C6' . . 117.6(2) ?
    C7A C7' H7D . . 121.2 ?
    C6' C7' H7D . . 121.2 ?
    C7' C7A C3A . . 122.6(2) ?
    C7' C7A N1' . . 126.9(2) ?
    C3A C7A N1' . . 110.5(2) ?
loop_
    _geom_torsion_atom_site_label_1
    _geom_torsion_atom_site_label_2
    _geom_torsion_atom_site_label_3
    _geom_torsion_atom_site_label_4
    _geom_torsion_site_symmetry_1
    _geom_torsion_site_symmetry_2
    _geom_torsion_site_symmetry_3
    _geom_torsion_site_symmetry_4
    _geom_torsion
    _geom_torsion_publ_flag
    C8 N1 C2 C3A . . . . -34.1(3) ?
    C5 N1 C2 C3A . . . . 91.2(2) ?
    C8 N1 C2 C2' . . . . 80.8(2) ?
    C5 N1 C2 C2' . . . . -153.89(18) ?
    C8 N1 C2 C3 . . . . -158.11(19) ?
    C5 N1 C2 C3 . . . . -32.8(2) ?
    N1 C2 C3 N2 . . . . 165.61(17) ?
    C3A C2 C3 N2 . . . . 37.8(2) ?
    C2' C2 C3 N2 . . . . -78.7(2) ?
    N1 C2 C3 C9 . . . . -76.1(2) ?
    C3A C2 C3 C9 . . . . 156.02(19) ?
    C2' C2 C3 C9 . . . . 39.5(3) ?
    N1 C2 C3 C4 . . . . 46.4(2) ?
    C3A C2 C3 C4 . . . . -81.4(2) ?
    C2' C2 C3 C4 . . . . 162.10(19) ?
    N2 C3 C4 C10 . . . . 77.2(3) ?
    C9 C3 C4 C10 . . . . -43.9(3) ?
    C2 C3 C4 C10 . . . . -168.54(19) ?
    N2 C3 C4 C5 . . . . -156.50(18) ?
    C9 C3 C4 C5 . . . . 82.4(2) ?
    C2 C3 C4 C5 . . . . -42.2(2) ?
    C2 N1 C5 C6 . . . . -120.7(2) ?
    C8 N1 C5 C6 . . . . 9.7(2) ?
    C2 N1 C5 C4 . . . . 6.8(2) ?
    C8 N1 C5 C4 . . . . 137.19(19) ?
    C10 C4 C5 N1 . . . . 152.38(19) ?
    C3 C4 C5 N1 . . . . 22.8(2) ?
    C10 C4 C5 C6 . . . . -89.2(3) ?
    C3 C4 C5 C6 . . . . 141.2(2) ?
    N1 C5 C6 C7 . . . . -32.2(2) ?
    C4 C5 C6 C7 . . . . -151.0(2) ?
    C5 C6 C7 C8 . . . . 42.7(2) ?
    C2 N1 C8 C7 . . . . 142.8(2) ?
    C5 N1 C8 C7 . . . . 17.1(2) ?
    C6 C7 C8 N1 . . . . -37.2(2) ?
    C5 C4 C10 C15 . . . . -27.0(3) ?
    C3 C4 C10 C15 . . . . 92.4(3) ?
    C5 C4 C10 C11 . . . . 146.3(2) ?
    C3 C4 C10 C11 . . . . -94.2(3) ?
    C15 C10 C11 C12 . . . . 1.5(4) ?
    C4 C10 C11 C12 . . . . -172.1(2) ?
    C10 C11 C12 C13 . . . . 1.9(4) ?
    C11 C12 C13 C14 . . . . -3.0(4) ?
    C12 C13 C14 C15 . . . . 0.7(4) ?
    C13 C14 C15 C10 . . . . 2.9(4) ?
    C11 C10 C15 C14 . . . . -3.9(3) ?
    C4 C10 C15 C14 . . . . 169.5(2) ?
    C9 C3 N2 O1 . . . . 119.1(2) ?
    C4 C3 N2 O1 . . . . -5.6(3) ?
    C2 C3 N2 O1 . . . . -116.6(2) ?
    C9 C3 N2 O2 . . . . -61.1(2) ?
    C4 C3 N2 O2 . . . . 174.21(19) ?
    C2 C3 N2 O2 . . . . 63.2(2) ?
    C7A N1' C2' O2' . . . . -174.3(2) ?
    C7A N1' C2' C2 . . . . 1.2(3) ?
    N1 C2 C2' O2' . . . . 47.5(3) ?
    C3A C2 C2' O2' . . . . 173.6(2) ?
    C3 C2 C2' O2' . . . . -63.2(3) ?
    N1 C2 C2' N1' . . . . -128.0(2) ?
    C3A C2 C2' N1' . . . . -1.9(2) ?
    C3 C2 C2' N1' . . . . 121.3(2) ?
    N1 C2 C3A C4' . . . . -59.9(4) ?
    C2' C2 C3A C4' . . . . -178.4(3) ?
    C3 C2 C3A C4' . . . . 57.1(3) ?
    N1 C2 C3A C7A . . . . 120.6(2) ?
    C2' C2 C3A C7A . . . . 2.1(2) ?
    C3 C2 C3A C7A . . . . -122.5(2) ?
    C7A C3A C4' C5' . . . . 1.6(3) ?
    C2 C3A C4' C5' . . . . -177.9(2) ?
    C3A C4' C5' C6' . . . . -0.7(4) ?
    C4' C5' C6' C7' . . . . -0.7(4) ?
    C5' C6' C7' C7A . . . . 1.3(4) ?
    C6' C7' C7A C3A . . . . -0.4(4) ?
    C6' C7' C7A N1' . . . . 179.8(2) ?
    C4' C3A C7A C7' . . . . -1.0(4) ?
    C2 C3A C7A C7' . . . . 178.6(2) ?
    C4' C3A C7A N1' . . . . 178.8(2) ?
    C2 C3A C7A N1' . . . . -1.5(3) ?
    C2' N1' C7A C7' . . . . -179.9(2) ?
    C2' N1' C7A C3A . . . . 0.2(3) ?
loop_
    _geom_hbond_atom_site_label_D
    _geom_hbond_atom_site_label_H
    _geom_hbond_atom_site_label_A
    _geom_hbond_site_symmetry_A
    _geom_hbond_distance_DH
    _geom_hbond_distance_HA
    _geom_hbond_distance_DA
    _geom_hbond_angle_DHA
    _geom_hbond_publ_flag
    N1' H1' N1 4_565 0.85 2.21 2.992(3) 151 y
data_global
_journal_date_recd_electronic     2008-06-23
_journal_date_accepted     2008-07-05
_journal_name_full     'Acta Crystallographica, Section E'
_journal_year     2008
_journal_volume     64
_journal_issue      8
_journal_page_first     o1490
_journal_page_last     o1490
_journal_paper_category     QO
_journal_coeditor_code     OM2246
_publ_contact_author_name     'Yaghoub Sarrafi'
_publ_contact_author_address
;
Department of Chemistry
University of Mazandaran, 47415, Babolsar, Iran
;
_publ_contact_author_email     ysarrfi@umz.ac.ir
_publ_contact_author_fax     '01125242002'
_publ_contact_author_phone     '01125242002'
_publ_section_title
;\
2'-Methyl-2'-nitro-1'-phenyl-2',3',5',6',7',7a'-hexahydrospiro[indoline-3,3'-\
1'H-pyrrolizin]-2-one
;
loop_
    _publ_author_name
    _publ_author_footnote
    _publ_author_address
    'Sarrafi, Yaghoub' .
;
Department of Chemistry
University of Mazandaran, 47415 Babolsar, Iran
;
    'Alimohammadi, Kamal' .
;
Department of Chemistry
University of Mazandaran, 47415 Babolsar, Iran
;
