# Supplementary material for: 2′-Methyl-2′-nitro-1′-phenyl-2′,3′,5′,6′,7′,7a’-hexa­hydro­spiro­[indoline-3,3′-1′H-pyrrolizin]-2-one
Source: Acta Crystallogr Sect E Struct Rep Online. 2008 Jul 16;64(Pt 8):o1490. doi: 10.1107/S1600536808020837 (PMC2962120; doi:10.1107/S1600536808020837)
Supplement: Supplementary file 2 [file e-64-o1490-Isup2.hkl]

# 
# h,k,l, Fc-squared, Fo-squared, sigma(Fo-squared) and status flag 
# 
data_I
_shelx_title ' 1 in P2(1)/n' 
_shelx_refln_list_code          4 
_shelx_F_calc_maximum      185.47 
_exptl_crystal_F_000       768.00 
_reflns_d_resolution_high  0.7829 
 
loop_ 
 _symmetry_equiv_pos_as_xyz 
 'x, y, z' 
 '-x+1/2, y+1/2, -z+1/2' 
 '-x, -y, -z' 
 'x-1/2, -y-1/2, z-1/2' 
 
_cell_length_a     7.8524 
_cell_length_b    25.6556 
_cell_length_c     9.1767 
_cell_angle_alpha  90.000 
_cell_angle_beta  110.489 
_cell_angle_gamma  90.000 
 
_shelx_F_squared_multiplier     1.000 
 
loop_ 
 _refln_index_h 
 _refln_index_k 
 _refln_index_l 
 _refln_F_squared_calc 
 _refln_F_squared_meas 
 _refln_F_squared_sigma 
 _refln_observed_status 
   2   0   0     7213.58     7088.07     54.45 o 
   4   0   0       92.66      120.20     13.24 o 
   6   0   0      352.08      349.70     24.54 o 
   8   0   0       95.45      118.01     38.07 o 
   1   1   0      286.14      236.06      5.43 o 
   2   1   0     2836.95     2677.65     33.99 o 
   3   1   0      536.78      448.07     18.90 o 
   4   1   0      220.45      215.88     19.16 o 
   5   1   0      183.45      209.54     13.24 o 
   6   1   0      147.37      139.29     13.17 o 
   7   1   0       68.62       59.69     15.56 o 
   8   1   0      180.34      145.93     22.32 o 
   9   1   0       18.29        8.13     39.99 o 
   0   2   0     3283.79     3046.68    133.11 o 
   1   2   0     3269.63     3022.63     51.65 o 
   2   2   0     3166.22     2906.55     24.22 o 
   3   2   0     4894.27     4922.36     37.88 o 
   4   2   0     1683.26     1769.05     26.16 o 
   5   2   0      963.70     1081.72     23.54 o 
   6   2   0       15.90       10.43      8.13 o 
   7   2   0        2.12        1.30     12.81 o 
   8   2   0        1.14        0.22     15.92 o 
   9   2   0        6.30       -7.71     40.11 o 
   1   3   0     6747.41     6054.78     67.37 o 
   2   3   0      353.65      359.77     13.12 o 
   3   3   0       65.94       68.96      7.24 o 
   4   3   0       14.83       11.57      5.77 o 
   5   3   0        0.16        8.32      6.74 o 
   6   3   0        0.28       -2.57      7.57 o 
   7   3   0        0.09       -0.70     10.07 o 
   8   3   0       65.04       65.83     22.19 o 
   9   3   0        0.67      -11.84     49.49 o 
   0   4   0    20823.90    20645.91    108.69 o 
   1   4   0     5718.88     5190.46     51.23 o 
   2   4   0     6366.54     6161.81     48.41 o 
   3   4   0     1833.02     1793.50     28.76 o 
   4   4   0       98.58       76.44      8.13 o 
   5   4   0        5.54        0.60      6.69 o 
   6   4   0       54.47       43.24     11.76 o 
   7   4   0      164.59      148.42     17.19 o 
   8   4   0       17.50       10.03     18.62 o 
   9   4   0       32.87        4.04     28.38 o 
   1   5   0     5378.85     4935.06     47.29 o 
   2   5   0      106.58       99.39      7.33 o 
   3   5   0       22.66       24.78      5.81 o 
   4   5   0      242.93      193.17     12.64 o 
   5   5   0       65.86       44.45      8.91 o 
   6   5   0      563.44      548.49     24.44 o 
   7   5   0      148.88      123.05     16.26 o 
   8   5   0        2.56       10.34     18.99 o 
   9   5   0       20.96       10.73     23.15 o 
   0   6   0      141.73      132.91     10.25 o 
   1   6   0     2532.44     2253.40     41.46 o 
   2   6   0       69.82       49.56      6.37 o 
   3   6   0     4223.83     4530.64     47.16 o 
   4   6   0      112.53      122.82     10.18 o 
   5   6   0       49.65       40.24      8.71 o 
   6   6   0        1.72        1.93      9.03 o 
   7   6   0       70.56       78.14     14.77 o 
   8   6   0      372.89      391.12     42.01 o 
   9   6   0       59.55       68.88     29.08 o 
   1   7   0     1438.89     1212.00     18.34 o 
   2   7   0      306.77      244.99      9.59 o 
   3   7   0      223.51      261.81     11.04 o 
   4   7   0      318.60      306.63     13.17 o 
   5   7   0       39.86       40.39      8.71 o 
   6   7   0      112.10       95.14     14.06 o 
   7   7   0       17.14       13.95     11.55 o 
   8   7   0        0.00       -0.63     17.59 o 
   9   7   0       13.61        0.52     24.70 o 
   0   8   0        7.09        5.94      7.15 o 
   1   8   0     1370.30     1274.32     23.49 o 
   2   8   0     2303.47     2327.63     26.20 o 
   3   8   0       39.91       20.36      5.90 o 
   4   8   0      255.03      238.72     13.35 o 
   5   8   0      148.57      168.61     12.87 o 
   6   8   0      270.94      257.99     19.65 o 
   7   8   0      504.31      474.15     27.74 o 
   8   8   0       83.34       67.68     23.01 o 
   9   8   0       35.81       13.99     23.77 o 
   1   9   0      175.42      151.20      9.41 o 
   2   9   0      190.86      161.65      9.76 o 
   3   9   0     1376.00     1466.24     24.13 o 
   4   9   0      199.26      188.72     12.38 o 
   5   9   0        3.89       -5.30      6.51 o 
   6   9   0       51.26       28.08     11.26 o 
   7   9   0      204.82      204.65     23.13 o 
   8   9   0      167.31      191.33     30.54 o 
   9   9   0      100.88      115.81     30.38 o 
   0  10   0      537.51      484.73     16.54 o 
   1  10   0       19.83       17.68      5.93 o 
   2  10   0     2194.08     2265.68     28.44 o 
   3  10   0     1941.43     2054.87     28.84 o 
   4  10   0      492.07      468.72     16.27 o 
   5  10   0       12.68       10.15      9.31 o 
   6  10   0        0.02       -0.77      9.81 o 
   7  10   0      162.76      194.23     23.36 o 
   8  10   0      139.70      139.85     28.50 o 
   1  11   0      253.03      221.20     10.59 o 
   2  11   0        0.80       -2.57      5.26 o 
   3  11   0      587.07      577.01     16.86 o 
   4  11   0        0.39       -2.30      6.51 o 
   5  11   0       54.06       43.18      9.91 o 
   6  11   0      336.31      325.32     21.69 o 
   7  11   0      111.27      126.83     20.40 o 
   8  11   0        0.03        0.69     14.52 o 
   0  12   0      126.62      134.02     14.48 o 
   1  12   0       46.26       47.75      7.36 o 
   2  12   0       47.58       43.99      7.51 o 
   3  12   0     1095.13     1182.29     23.92 o 
   4  12   0       39.65       26.74      9.87 o 
   5  12   0       67.21       56.43     10.55 o 
   6  12   0        4.81       -2.32      9.69 o 
   7  12   0        1.24       -7.62     13.25 o 
   8  12   0        0.95       -1.30     15.95 o 
   1  13   0       74.24       67.89      8.46 o 
   2  13   0        7.01        1.37      5.90 o 
   3  13   0      543.07      479.75     16.58 o 
   4  13   0      655.92      592.98     19.22 o 
   5  13   0      132.95       94.36     11.93 o 
   6  13   0      351.58      364.65     27.39 o 
   7  13   0       10.85       19.13     15.87 o 
   8  13   0      123.61      137.35     23.87 o 
   0  14   0      261.82      252.22     18.70 o 
   1  14   0     5306.88     5646.37    106.06 o 
   2  14   0      500.92      453.17     15.67 o 
   3  14   0        0.12       -1.72      6.58 o 
   4  14   0      635.77      648.24     26.36 o 
   5  14   0      402.08      356.36     20.56 o 
   6  14   0        4.14        7.99     12.55 o 
   7  14   0      121.90      126.82     22.44 o 
   8  14   0       29.52       34.76     19.10 o 
   1  15   0     1154.58     1162.73     23.31 o 
   2  15   0      675.35      623.12     18.48 o 
   3  15   0       17.77       17.94      7.62 o 
   4  15   0       44.11       32.98      9.39 o 
   5  15   0       12.06        3.82      9.43 o 
   6  15   0       62.16       72.79     17.76 o 
   7  15   0       56.41       58.59     18.57 o 
   8  15   0      190.00      216.08     28.15 o 
   0  16   0      145.41      171.82     18.64 o 
   1  16   0        2.47        4.63      6.72 o 
   2  16   0      748.34      638.69     19.54 o 
   3  16   0      108.82       98.47     11.48 o 
   4  16   0        2.24       -8.52      8.01 o 
   5  16   0      309.34      292.24     24.95 o 
   6  16   0        3.06        1.71     12.57 o 
   7  16   0       58.53       45.35     17.50 o 
   8  16   0       45.00       76.04     22.10 o 
   1  17   0      164.21      165.58     13.60 o 
   2  17   0      479.58      439.08     17.50 o 
   3  17   0      568.84      522.88     19.22 o 
   4  17   0     1155.29     1195.24     28.76 o 
   5  17   0        2.77       -4.98     10.11 o 
   6  17   0        0.03       -0.72     13.44 o 
   7  17   0       10.76       14.52     16.97 o 
   8  17   0        0.09       -5.46     18.68 o 
   0  18   0      431.39      472.83     26.00 o 
   1  18   0      126.79      138.01     12.71 o 
   2  18   0       71.24       69.18     10.93 o 
   3  18   0     1032.52     1052.37     26.42 o 
   4  18   0       11.72       13.34      8.85 o 
   5  18   0        0.01       -2.72     13.12 o 
   6  18   0      290.93      294.01     27.85 o 
   7  18   0       85.84       97.87     21.74 o 
   1  19   0        1.57       -4.03      7.97 o 
   2  19   0       31.72       21.65      9.14 o 
   3  19   0     1039.61     1070.04     27.63 o 
   4  19   0       40.07       18.72     10.19 o 
   5  19   0       20.68       12.74     13.99 o 
   6  19   0       16.45        9.94     15.15 o 
   7  19   0       69.14       92.73     22.37 o 
   0  20   0       10.20       10.43     12.76 o 
   1  20   0       37.55       22.18      9.31 o 
   2  20   0       47.35       27.84      9.93 o 
   3  20   0        5.19        0.58      8.82 o 
   4  20   0       58.96       48.98     11.74 o 
   5  20   0      135.64      116.05     20.44 o 
   6  20   0        8.82      -12.31     15.08 o 
   7  20   0        6.74       -7.62     17.12 o 
   1  21   0       55.94       50.76     11.49 o 
   2  21   0        8.83       10.97      9.03 o 
   3  21   0       46.44       29.91     10.67 o 
   4  21   0       11.71       17.65     12.07 o 
   5  21   0        1.51        5.74     14.24 o 
   6  21   0       29.89       49.28     21.43 o 
   7  21   0       18.43       12.79     20.98 o 
   0  22   0       31.88       20.12     18.17 o 
   1  22   0      164.10      158.95     19.66 o 
   2  22   0      513.74      524.62     26.73 o 
   3  22   0      578.90      541.81     25.05 o 
   4  22   0      258.56      272.80     25.28 o 
   5  22   0       66.73       49.21     20.51 o 
   6  22   0       24.44       17.52     19.34 o 
   1  23   0      206.93      205.85     22.01 o 
   2  23   0      347.23      364.86     27.21 o 
   3  23   0      924.80     1035.01     51.53 o 
   4  23   0      361.51      369.97     42.76 o 
   5  23   0        0.15       -2.71     19.67 o 
   6  23   0       14.45        7.31     22.43 o 
   0  24   0      255.55      249.60     32.10 o 
   1  24   0       14.59       15.00     11.95 o 
   2  24   0      271.29      246.66     21.06 o 
   3  24   0        1.47       -7.35     11.49 o 
   4  24   0       16.24        9.93     19.28 o 
   5  24   0        0.01      -11.86     17.34 o 
   6  24   0      189.55      238.88     41.57 o 
   1  25   0      216.56      177.78     21.32 o 
   2  25   0      106.91       90.21     17.41 o 
   3  25   0       11.94        5.92     12.89 o 
   4  25   0       39.54       44.60     24.39 o 
   5  25   0        0.07      -11.17     18.05 o 
   6  25   0       73.65       96.82     32.15 o 
   0  26   0        0.63      -10.48     15.64 o 
   1  26   0      292.88      286.40     26.35 o 
   2  26   0      134.22      114.70     19.48 o 
   3  26   0       57.05       45.77     15.08 o 
   4  26   0       48.57       10.28     21.07 o 
   5  26   0       20.84       29.62     24.04 o 
   1  27   0       38.86       26.58     14.39 o 
   2  27   0       12.48       12.72     13.62 o 
   3  27   0      192.50      244.80     30.69 o 
   4  27   0       53.21       41.54     23.47 o 
   5  27   0      230.22      305.75     44.67 o 
   0  28   0      706.57      737.78     52.90 o 
   1  28   0       38.98       36.77     15.81 o 
   2  28   0       11.21        2.26     13.62 o 
   3  28   0      106.24      112.43     28.97 o 
   4  28   0        0.89        2.44     18.08 o 
   1  29   0        2.26       11.36     14.49 o 
   2  29   0        0.27        1.26     14.66 o 
   3  29   0       23.03       21.42     22.57 o 
   4  29   0       23.20       34.63     24.31 o 
   0  30   0       10.17        5.73     20.91 o 
   1  30   0       56.85       42.63     17.62 o 
   2  30   0       24.05       16.11     15.72 o 
   3  30   0        7.60        9.29     23.17 o 
   1  31   0       29.55       18.47     16.86 o 
   2  31   0      112.95      120.58     25.15 o 
   3  31   0      219.95      253.24     41.16 o 
   0  32   0       32.77       14.58     24.80 o 
   1  32   0        1.52       -1.89     15.91 o 
   2  32   0       29.22       36.08     20.85 o 
  -9   0   1        3.83       12.63     25.55 o 
  -7   0   1       68.66       42.23     22.54 o 
  -5   0   1      402.50      457.01     26.67 o 
  -3   0   1       87.21       99.19     10.33 o 
  -1   0   1    21639.38    23715.71    208.49 o 
   1   0   1     1713.74     1588.45     43.20 o 
   3   0   1     1238.16     1202.90     38.80 o 
   5   0   1       37.96       31.04     10.98 o 
   7   0   1       63.73       60.64     22.24 o 
  -9   1   1       91.93       70.06     22.11 o 
  -8   1   1      275.71      227.91     26.51 o 
  -7   1   1      178.41      132.61     22.64 o 
  -6   1   1     1447.45     1496.06     34.34 o 
  -5   1   1      894.06      940.56     22.39 o 
  -4   1   1      194.05      168.71     15.18 o 
  -3   1   1      907.68      818.04     22.59 o 
  -2   1   1     2296.89     2404.62     42.88 o 
  -1   1   1      169.46      146.24      4.37 o 
   0   1   1      182.45      161.15      4.11 o 
   1   1   1      155.98      152.47      5.24 o 
   2   1   1       47.06       34.48      5.02 o 
   3   1   1      350.44      336.54     15.26 o 
   4   1   1       48.89       21.08      6.34 o 
   5   1   1      179.28      193.10     13.33 o 
   6   1   1     1193.20     1239.02     36.02 o 
   7   1   1      418.97      447.06     27.18 o 
   8   1   1        7.25        3.49     28.21 o 
   9   1   1       50.97       54.44     39.53 o 
  -9   2   1       26.28       16.89     19.19 o 
  -8   2   1      280.19      237.91     27.63 o 
  -7   2   1        5.69       -7.93     12.78 o 
  -6   2   1       85.88      119.00     16.90 o 
  -5   2   1      145.07      141.16     15.53 o 
  -4   2   1     1999.08     2096.38     26.79 o 
  -3   2   1      701.64      704.39     16.68 o 
  -2   2   1     2394.03     2412.58     31.86 o 
  -1   2   1     4228.81     4753.46    140.94 o 
   0   2   1     6057.89     5555.68     90.84 o 
   1   2   1     1394.00     1233.74     15.13 o 
   2   2   1        5.36       -2.29      3.54 o 
   3   2   1     3932.62     4191.02     37.55 o 
   4   2   1       48.31       35.93      7.02 o 
   5   2   1        5.21        3.90      6.63 o 
   6   2   1       67.00       67.73     11.17 o 
   7   2   1      170.17      161.08     17.53 o 
   8   2   1       73.33       78.67     31.32 o 
   9   2   1       36.91       65.07     39.89 o 
  -9   3   1        0.97      -12.51     20.21 o 
  -8   3   1       74.36       53.87     17.66 o 
  -7   3   1       11.04        8.75     12.73 o 
  -6   3   1      647.81      617.07     23.54 o 
  -5   3   1     2690.94     2887.48     35.64 o 
  -4   3   1        8.78       11.26      5.58 o 
  -3   3   1     3381.87     3441.54     45.98 o 
  -2   3   1      917.03      821.05     16.14 o 
  -1   3   1     3210.56     2983.71     37.64 o 
   0   3   1     6207.64     5881.51     68.91 o 
   1   3   1        7.78       -2.83      2.89 o 
   2   3   1     1075.76     1030.45     16.84 o 
   3   3   1     1303.96     1232.68     20.34 o 
   4   3   1      405.13      375.73     13.47 o 
   5   3   1      560.49      522.76     17.80 o 
   6   3   1      279.06      296.93     16.88 o 
   7   3   1       24.48       15.23     12.92 o 
   8   3   1      103.78      123.09     52.03 o 
   9   3   1       26.71        8.65     35.23 o 
  -9   4   1        0.93       -9.59     21.93 o 
  -8   4   1      121.63       76.77     20.58 o 
  -7   4   1        0.19       -2.86     12.08 o 
  -6   4   1       56.90       52.36     11.33 o 
  -5   4   1      104.50      114.39     14.36 o 
  -4   4   1      607.64      663.34     17.45 o 
  -3   4   1       29.92       24.11      4.95 o 
  -2   4   1     3842.26     3867.30     58.96 o 
  -1   4   1      402.30      351.37     10.77 o 
   0   4   1      662.68      574.69     17.02 o 
   1   4   1     1165.65      984.11     13.75 o 
   2   4   1     2154.34     2196.81     23.01 o 
   3   4   1      344.73      332.90     11.50 o 
   4   4   1      216.88      216.87     12.41 o 
   5   4   1      105.69      114.54     11.41 o 
   6   4   1      251.90      268.73     17.29 o 
   7   4   1       18.56       12.03     13.24 o 
   8   4   1        5.55        4.52     20.33 o 
  -9   5   1        4.50       -7.37     22.93 o 
  -8   5   1       25.98        5.58     14.72 o 
  -7   5   1      795.53      825.00     28.98 o 
  -6   5   1        3.23        0.44      9.32 o 
  -5   5   1      373.94      362.27     14.01 o 
  -4   5   1     1321.66     1327.26     21.48 o 
  -3   5   1      235.69      209.98      8.29 o 
  -2   5   1    10487.63    10083.51     51.65 o 
  -1   5   1     6689.15     6709.88     90.38 o 
   0   5   1     3279.65     3139.69     51.08 o 
   1   5   1     2542.33     2468.44     39.43 o 
   2   5   1      461.55      456.81     11.71 o 
   3   5   1      134.06      109.01      8.73 o 
   4   5   1        2.70        5.48      5.74 o 
   5   5   1      180.73      161.90     12.64 o 
   6   5   1      230.84      225.64     16.31 o 
   7   5   1       15.60        2.80     13.96 o 
   8   5   1       78.51       45.75     21.75 o 
  -9   6   1      128.06      151.11     32.80 o 
  -8   6   1        0.07        5.29     14.68 o 
  -7   6   1      429.81      446.68     23.23 o 
  -6   6   1       23.12        8.00      9.26 o 
  -5   6   1      197.58      184.92     11.71 o 
  -4   6   1      134.26      138.51     12.47 o 
  -3   6   1        0.09       -0.01      3.87 o 
  -2   6   1     1337.83     1198.48     39.27 o 
  -1   6   1      166.44      146.20      9.00 o 
   0   6   1     1657.73     1615.40     59.64 o 
   1   6   1     1915.12     1799.10     23.93 o 
   2   6   1      150.30      148.22      8.61 o 
   3   6   1      373.18      346.83     11.82 o 
   4   6   1       13.61        6.26      6.07 o 
   5   6   1       76.20       68.18      9.89 o 
   6   6   1      281.80      310.15     22.89 o 
   7   6   1      184.82      168.11     23.45 o 
   8   6   1       37.86       47.36     22.26 o 
  -9   7   1        5.95       -5.42     25.90 o 
  -8   7   1        3.28       -1.23     14.49 o 
  -7   7   1      175.39      159.85     17.72 o 
  -6   7   1       22.51       20.04     10.11 o 
  -5   7   1        0.13       -2.17      6.12 o 
  -4   7   1      320.14      304.95     11.82 o 
  -3   7   1     2125.60     2082.24     46.52 o 
  -2   7   1        7.87        9.12      4.65 o 
  -1   7   1      430.85      400.62     16.92 o 
   0   7   1      632.57      504.89     13.21 o 
   1   7   1     2296.53     2067.27     37.35 o 
   2   7   1     3939.31     4093.68     51.43 o 
   3   7   1        9.34        7.34      5.55 o 
   4   7   1      320.17      298.34     14.75 o 
   5   7   1      152.04      135.09     13.04 o 
   6   7   1      788.87      772.25     37.61 o 
   7   7   1        7.14        9.30     13.29 o 
   8   7   1        6.53       -2.45     18.97 o 
  -9   8   1       30.77       55.81     31.45 o 
  -8   8   1       53.99       38.12     20.92 o 
  -7   8   1      125.06      130.65     16.28 o 
  -6   8   1       23.33       27.60     10.33 o 
  -5   8   1      167.58      143.04     15.91 o 
  -4   8   1      108.39       83.55      8.55 o 
  -3   8   1     1497.66     1501.06     29.57 o 
  -2   8   1      326.00      287.63     10.34 o 
  -1   8   1      622.49      540.62     14.98 o 
   0   8   1       14.12       16.78      5.77 o 
   1   8   1     4494.91     4259.20     33.38 o 
   2   8   1      580.36      535.16     13.91 o 
   3   8   1      404.04      388.19     13.54 o 
   4   8   1       90.70       83.50      9.82 o 
   5   8   1      139.15      123.95     12.22 o 
   6   8   1     1846.71     1897.40     47.84 o 
   7   8   1        6.40        2.82     13.24 o 
   8   8   1        8.33        2.13     20.84 o 
  -9   9   1       38.50       28.74     24.11 o 
  -8   9   1       21.69       13.10     20.04 o 
  -7   9   1       10.25        1.89     10.47 o 
  -6   9   1      301.19      316.03     20.95 o 
  -5   9   1        6.65       12.62      8.74 o 
  -4   9   1      140.92      128.67     10.35 o 
  -3   9   1       67.94       75.47      7.87 o 
  -2   9   1      364.39      341.58     11.29 o 
  -1   9   1     1960.41     1885.13     28.12 o 
   0   9   1     1218.10     1273.94     24.57 o 
   1   9   1       70.39       71.33      7.17 o 
   2   9   1     1212.64     1219.32     20.28 o 
   3   9   1      914.24      881.67     18.93 o 
   4   9   1       59.45       53.19      9.20 o 
   5   9   1      624.26      610.84     23.34 o 
   6   9   1      811.06      879.37     33.32 o 
   7   9   1        5.84       -3.06     13.71 o 
   8   9   1       17.71        3.17     20.96 o 
  -9  10   1        2.35       -7.28     22.78 o 
  -8  10   1      100.39      110.30     26.33 o 
  -7  10   1      198.97      159.66     18.60 o 
  -6  10   1       12.97       16.47     10.36 o 
  -5  10   1       88.29       79.30     12.71 o 
  -4  10   1       33.23       26.26      7.20 o 
  -3  10   1       21.17       17.78      5.88 o 
  -2  10   1      413.11      342.60     11.91 o 
  -1  10   1      337.29      341.19     13.73 o 
   0  10   1      812.61      771.00     21.99 o 
   1  10   1      229.79      203.42     11.10 o 
   2  10   1       60.63       53.89      7.55 o 
   3  10   1      755.86      824.91     19.35 o 
   4  10   1      395.42      343.36     15.35 o 
   5  10   1        7.42        0.58      7.87 o 
   6  10   1      129.68      142.21     19.34 o 
   7  10   1        5.95       -2.19     14.28 o 
   8  10   1        0.12      -14.80     15.72 o 
  -9  11   1       42.92       44.41     26.36 o 
  -8  11   1       78.78       93.19     24.93 o 
  -7  11   1      244.87      245.13     21.46 o 
  -6  11   1       99.47       97.97     14.90 o 
  -5  11   1       32.38        8.57      9.63 o 
  -4  11   1     2108.15     2168.25     32.33 o 
  -3  11   1      846.12      806.31     27.08 o 
  -2  11   1      146.14      118.33      9.49 o 
  -1  11   1      498.92      507.78     16.24 o 
   0  11   1      646.49      611.16     17.43 o 
   1  11   1       25.86        3.10      5.22 o 
   2  11   1      540.36      567.31     15.86 o 
   3  11   1      207.99      216.02     12.96 o 
   4  11   1      465.37      453.03     17.12 o 
   5  11   1      131.91      114.93     12.96 o 
   6  11   1        2.42       -2.62     11.82 o 
   7  11   1       64.45       71.52     18.82 o 
   8  11   1       46.16       37.52     19.29 o 
  -9  12   1        9.77       -0.74     23.89 o 
  -8  12   1       17.56       26.01     21.26 o 
  -7  12   1      243.45      271.23     23.70 o 
  -6  12   1      613.30      614.77     25.58 o 
  -5  12   1      260.80      246.46     18.56 o 
  -4  12   1      196.53      179.79     13.71 o 
  -3  12   1      220.17      209.75     12.35 o 
  -2  12   1        3.40        0.56      5.58 o 
  -1  12   1      279.07      239.30     12.98 o 
   0  12   1     1758.01     1758.63     29.52 o 
   1  12   1       44.01       35.49      7.53 o 
   2  12   1        0.33        2.93      5.84 o 
   3  12   1      105.48       89.95     10.14 o 
   4  12   1      455.63      478.50     17.90 o 
   5  12   1        1.17       -5.11      8.89 o 
   6  12   1      182.28      130.39     19.54 o 
   7  12   1      176.59      195.74     24.28 o 
   8  12   1       11.36       -6.31     16.24 o 
  -8  13   1       87.17       66.51     19.50 o 
  -7  13   1      175.57      186.45     20.38 o 
  -6  13   1        2.20       -0.26     10.24 o 
  -5  13   1       33.53       20.23     10.32 o 
  -4  13   1       15.03       12.94      7.39 o 
  -3  13   1     1742.48     1754.08     27.96 o 
  -2  13   1       35.19       25.00      7.05 o 
  -1  13   1      247.46      238.79     14.51 o 
   0  13   1      623.02      635.77     19.52 o 
   1  13   1       14.34       16.01      6.75 o 
   2  13   1      487.96      472.52     15.65 o 
   3  13   1       54.19       50.23      9.37 o 
   4  13   1      128.32       96.34     11.44 o 
   5  13   1      421.23      400.15     22.79 o 
   6  13   1        6.80       16.00     13.68 o 
   7  13   1        7.41        0.24     14.65 o 
   8  13   1        2.50        3.91     17.66 o 
  -8  14   1      120.63      135.82     23.46 o 
  -7  14   1      267.42      301.96     28.30 o 
  -6  14   1      180.72      157.38     17.88 o 
  -5  14   1      282.48      279.13     21.58 o 
  -4  14   1       11.65       14.29      7.77 o 
  -3  14   1      254.12      253.30     13.92 o 
  -2  14   1        0.42        4.23      7.02 o 
  -1  14   1        1.15       -1.00      6.57 o 
   0  14   1       38.27       21.63      8.00 o 
   1  14   1      353.98      282.28     14.08 o 
   2  14   1       74.22       45.94      8.64 o 
   3  14   1      812.64      900.40     25.06 o 
   4  14   1      475.09      477.35     18.68 o 
   5  14   1      630.20      624.43     35.27 o 
   6  14   1        8.23       11.66     13.61 o 
   7  14   1       36.99       37.19     16.15 o 
   8  14   1       10.90       -6.43     17.62 o 
  -8  15   1        7.22       11.11     17.00 o 
  -7  15   1       75.73       83.93     19.03 o 
  -6  15   1       25.31       24.18     11.70 o 
  -5  15   1       43.17       29.12     11.27 o 
  -4  15   1      109.16      102.63     11.75 o 
  -3  15   1       78.98       50.66      9.15 o 
  -2  15   1      250.78      254.98     16.50 o 
  -1  15   1      732.11      688.48     21.78 o 
   0  15   1      227.69      229.41     15.42 o 
   1  15   1      661.14      649.71     20.79 o 
   2  15   1      463.96      406.59     15.98 o 
   3  15   1       39.93       43.13      9.47 o 
   4  15   1      105.48       74.83     11.67 o 
   5  15   1       14.58        6.43     10.41 o 
   6  15   1      116.39       92.52     18.82 o 
   7  15   1      165.60      164.68     24.06 o 
   8  15   1        2.67       -7.11     17.30 o 
  -8  16   1       13.41       21.75     18.68 o 
  -7  16   1      111.91      111.95     21.62 o 
  -6  16   1        3.40       -1.23     11.01 o 
  -5  16   1       40.37       26.77     11.82 o 
  -4  16   1     1179.60     1208.33     27.59 o 
  -3  16   1       80.32       79.22     11.00 o 
  -2  16   1        3.55       -6.84      7.32 o 
  -1  16   1      919.53      882.82     27.54 o 
   0  16   1        0.00       -8.63      7.53 o 
   1  16   1      113.40      105.63     12.48 o 
   2  16   1       89.92       62.00     10.05 o 
   3  16   1      507.99      519.74     19.61 o 
   4  16   1       69.80       69.47     11.72 o 
   5  16   1       71.41       52.79     15.80 o 
   6  16   1        3.54        2.20     13.66 o 
   7  16   1        7.17       11.08     16.70 o 
  -8  17   1       81.38       95.82     23.35 o 
  -7  17   1       51.50       42.91     18.72 o 
  -6  17   1       66.39       58.04     14.17 o 
  -5  17   1      157.04      138.40     16.94 o 
  -4  17   1      930.01      930.47     25.19 o 
  -3  17   1       20.82        9.42      7.93 o 
  -2  17   1       26.15       23.72      9.81 o 
  -1  17   1       91.74       91.74     14.22 o 
   0  17   1      103.46      108.50     13.60 o 
   1  17   1      150.67      159.45     14.86 o 
   2  17   1      192.35      189.85     14.57 o 
   3  17   1      123.29      116.27     13.03 o 
   4  17   1     1529.15     1722.06     81.66 o 
   5  17   1       66.07       71.61     16.87 o 
   6  17   1       38.70       28.16     15.88 o 
   7  17   1       25.77       16.45     17.46 o 
  -8  18   1        1.40       -4.15     18.12 o 
  -7  18   1       48.33       41.75     18.68 o 
  -6  18   1       65.11       48.29     16.99 o 
  -5  18   1      398.75      415.86     23.21 o 
  -4  18   1      324.99      340.07     18.99 o 
  -3  18   1      683.65      615.29     20.71 o 
  -2  18   1       24.73       12.65      9.15 o 
  -1  18   1      486.89      468.69     20.77 o 
   0  18   1        3.48       -1.68      8.63 o 
   1  18   1      211.48      247.61     18.48 o 
   2  18   1        3.98       -7.06      7.57 o 
   3  18   1     1999.66     2044.28     46.63 o 
   4  18   1      172.00      174.74     18.22 o 
   5  18   1        2.86       -1.29     13.51 o 
   6  18   1       21.08       10.43     15.41 o 
   7  18   1       38.59       15.85     17.06 o 
  -7  19   1        5.35        0.56     18.82 o 
  -6  19   1        0.00        0.43     14.46 o 
  -5  19   1       26.27       21.26     11.80 o 
  -4  19   1        0.12       -1.30      8.66 o 
  -3  19   1       12.83        8.09      9.21 o 
  -2  19   1        4.19       -2.72      8.47 o 
  -1  19   1      868.05      894.92     27.58 o 
   0  19   1      573.17      508.83     21.82 o 
   1  19   1      107.59       88.96     13.40 o 
   2  19   1       11.40        3.47      8.28 o 
   3  19   1      735.55      719.75     23.38 o 
   4  19   1      133.21      134.45     16.98 o 
   5  19   1      134.21      167.93     22.36 o 
   6  19   1        4.40       -7.29     14.98 o 
   7  19   1      169.13      191.70     27.22 o 
  -7  20   1       10.89       12.78     19.68 o 
  -6  20   1        2.87       -4.70     16.44 o 
  -5  20   1       57.18       61.83     16.64 o 
  -4  20   1      150.00      133.06     18.62 o 
  -3  20   1      398.20      423.43     22.22 o 
  -2  20   1      464.18      430.58     22.50 o 
  -1  20   1        0.46       -0.84      9.03 o 
   0  20   1        0.63        5.15      9.79 o 
   1  20   1      205.66      222.64     18.47 o 
   2  20   1       56.48       53.37     12.34 o 
   3  20   1        0.50        1.35      9.05 o 
   4  20   1       97.42       91.27     15.59 o 
   5  20   1      135.97      142.36     21.85 o 
   6  20   1      106.26      153.63     26.76 o 
   7  20   1       36.57       19.14     21.87 o 
  -7  21   1      177.29      209.42     31.94 o 
  -6  21   1        1.91       -4.56     16.67 o 
  -5  21   1      104.20      122.14     19.73 o 
  -4  21   1       16.00       21.92     13.23 o 
  -3  21   1      604.57      537.91     24.42 o 
  -2  21   1       22.74        2.92      9.56 o 
  -1  21   1       60.11       50.91     12.37 o 
   0  21   1      439.51      465.10     22.93 o 
   1  21   1      219.40      217.38     18.71 o 
   2  21   1      570.53      576.22     24.11 o 
   3  21   1        2.89        4.33     10.19 o 
   4  21   1       20.47        8.80     12.92 o 
   5  21   1       34.79       44.29     18.99 o 
   6  21   1        0.04       -7.10     17.45 o 
  -7  22   1       13.34       11.01     20.67 o 
  -6  22   1       22.02       17.56     17.84 o 
  -5  22   1       15.98       17.18     14.44 o 
  -4  22   1      116.16      138.94     20.62 o 
  -3  22   1      222.19      183.81     18.31 o 
  -2  22   1        1.30        5.66      9.85 o 
  -1  22   1       27.91       28.52     11.25 o 
   0  22   1       11.78       14.20     11.02 o 
   1  22   1      244.28      262.98     21.01 o 
   2  22   1     1264.61     1312.40     35.49 o 
   3  22   1       47.97       31.96     13.64 o 
   4  22   1       66.03       69.60     17.01 o 
   5  22   1       16.04       15.57     16.55 o 
   6  22   1        4.31        5.36     19.26 o 
  -6  23   1       10.97       11.55     17.52 o 
  -5  23   1       78.65       93.05     23.83 o 
  -4  23   1      725.02      771.13     34.56 o 
  -3  23   1       28.92       11.30     10.99 o 
  -2  23   1      286.38      309.12     22.44 o 
  -1  23   1       43.34       28.53     11.91 o 
   0  23   1      240.60      298.67     22.03 o 
   1  23   1      102.87      104.73     15.58 o 
   2  23   1        2.02        0.73     10.82 o 
   3  23   1      431.70      471.49     29.11 o 
   4  23   1      430.32      456.00     36.19 o 
   5  23   1        0.10       -3.15     17.23 o 
   6  23   1        2.24       22.85     23.77 o 
  -6  24   1       16.73       21.65     23.24 o 
  -5  24   1        8.69        3.79     16.43 o 
  -4  24   1      193.19      200.89     24.42 o 
  -3  24   1       24.91       20.69     11.75 o 
  -2  24   1       77.87       56.15     13.35 o 
  -1  24   1        0.20        3.77     10.24 o 
   0  24   1       28.98       27.90     12.68 o 
   1  24   1      282.89      325.66     26.95 o 
   2  24   1        8.09        4.29     12.56 o 
   3  24   1      131.36      113.58     22.20 o 
   4  24   1       28.72       16.55     20.33 o 
   5  24   1       13.96       18.57     20.79 o 
   6  24   1      259.36      343.04     48.62 o 
  -6  25   1      100.71       96.07     30.40 o 
  -5  25   1        3.20       -9.94     17.65 o 
  -4  25   1        1.16        5.20     14.72 o 
  -3  25   1       11.48       16.43     12.94 o 
  -2  25   1       43.01       24.24     13.78 o 
  -1  25   1       60.59       26.47     13.82 o 
   0  25   1     1359.95     1585.38     48.70 o 
   1  25   1       16.22       15.53     13.54 o 
   2  25   1      128.51      123.46     19.37 o 
   3  25   1       24.75       22.77     16.09 o 
   4  25   1        1.49        1.54     19.00 o 
   5  25   1        6.19       10.12     21.65 o 
  -5  26   1        0.15       -8.16     19.63 o 
  -4  26   1      120.95      132.35     25.33 o 
  -3  26   1       19.85       11.04     12.98 o 
  -2  26   1      114.71       92.79     15.33 o 
  -1  26   1       17.31       17.64     13.73 o 
   0  26   1       10.32        8.83     13.71 o 
   1  26   1      130.12      109.04     19.32 o 
   2  26   1        3.34        0.44     12.69 o 
   3  26   1      212.79      218.77     37.51 o 
   4  26   1       49.94       28.89     22.14 o 
   5  26   1      251.20      331.11     47.54 o 
  -5  27   1       41.23       26.71     24.37 o 
  -4  27   1      201.38      173.54     33.49 o 
  -3  27   1      135.65      111.85     23.91 o 
  -2  27   1        4.88        5.90     13.23 o 
  -1  27   1        0.40        8.66     13.09 o 
   0  27   1        1.23       -5.59     12.25 o 
   1  27   1       31.26        6.59     14.18 o 
   2  27   1       13.85        5.63     15.35 o 
   3  27   1       34.75       31.62     19.05 o 
   4  27   1       42.03       26.25     19.28 o 
  -5  28   1      117.68      107.98     33.36 o 
  -4  28   1       12.04        5.56     19.03 o 
  -3  28   1       58.05       25.05     19.10 o 
  -2  28   1      204.05      190.61     24.12 o 
  -1  28   1       37.09       21.67     14.93 o 
   0  28   1       66.15       49.08     17.20 o 
   1  28   1        4.30        0.73     13.94 o 
   2  28   1       30.54       26.77     18.68 o 
   3  28   1        0.02        1.22     15.89 o 
   4  28   1       28.26       25.97     24.09 o 
  -4  29   1       47.83       40.54     25.53 o 
  -3  29   1       27.44       22.03     15.12 o 
  -2  29   1       44.10       29.12     15.96 o 
  -1  29   1       84.94       73.89     18.55 o 
   0  29   1       98.86       97.10     20.31 o 
   1  29   1       14.50        7.45     14.93 o 
   2  29   1       16.79       19.01     17.03 o 
   3  29   1       47.48       43.09     25.08 o 
   4  29   1       12.02        3.07     24.82 o 
  -3  30   1        7.10        0.33     16.76 o 
  -2  30   1      116.01      106.94     21.43 o 
  -1  30   1       60.87       73.45     19.47 o 
   0  30   1       12.47        2.69     14.34 o 
   1  30   1       50.27       40.81     17.47 o 
   2  30   1       20.05       28.82     19.65 o 
   3  30   1       21.78       11.61     24.07 o 
  -3  31   1        7.26       11.30     24.18 o 
  -2  31   1        3.02       -0.40     15.53 o 
  -1  31   1        0.19       -1.96     14.92 o 
   0  31   1       16.29       -0.15     15.44 o 
   1  31   1       46.45       51.66     21.32 o 
   2  31   1       67.02       65.66     24.08 o 
  -2  32   1       11.09        5.40     19.13 o 
  -1  32   1       27.35        9.59     17.37 o 
   0  32   1       18.89       21.30     18.05 o 
   1  32   1       10.00       -8.76     17.27 o 
  -8   0   2      394.09      395.45     44.02 o 
  -6   0   2     1270.98     1269.23     35.90 o 
  -4   0   2       41.47       21.97      8.38 o 
  -2   0   2    22173.19    25781.77    149.12 o 
   0   0   2    34398.30    33075.77    154.73 o 
   2   0   2      811.07      749.58     19.76 o 
   4   0   2       18.57        8.52      8.51 o 
   6   0   2       10.42       18.47     12.62 o 
   8   0   2        6.19       -7.61     35.95 o 
  -9   1   2        0.00      -13.52     16.24 o 
  -8   1   2       75.08       51.98     16.87 o 
  -7   1   2      166.12      145.29     20.22 o 
  -6   1   2     1147.17     1280.50     30.67 o 
  -5   1   2      250.23      269.42     21.65 o 
  -4   1   2       32.05       29.65      6.11 o 
  -3   1   2      263.40      238.53     11.39 o 
  -2   1   2      280.67      298.56     22.98 o 
  -1   1   2     1117.02     1159.17     41.81 o 
   0   1   2      878.08      820.36     15.10 o 
   1   1   2     1117.28     1041.22     18.80 o 
   2   1   2      961.17      910.75     15.10 o 
   3   1   2      250.76      215.01     10.08 o 
   4   1   2       43.75       29.90      7.22 o 
   5   1   2        5.23       -0.32      7.21 o 
   6   1   2      212.76      187.69     15.43 o 
   7   1   2        6.96        3.94     16.34 o 
   8   1   2       41.31       47.18     30.93 o 
  -9   2   2        0.25       -7.21     17.18 o 
  -8   2   2       42.45       31.88     16.49 o 
  -7   2   2      681.59      699.25     35.17 o 
  -6   2   2      151.57      147.87     15.24 o 
  -5   2   2     3080.80     3553.20     37.15 o 
  -4   2   2      834.42      910.47     30.49 o 
  -3   2   2      449.04      450.41     16.74 o 
  -2   2   2    16358.77    19306.20    246.20 o 
  -1   2   2     5980.96     6659.33     81.15 o 
   0   2   2       85.25       77.47      5.62 o 
   1   2   2      859.12      738.70     13.33 o 
   2   2   2       35.16       29.33      4.84 o 
   3   2   2      266.51      220.42     11.27 o 
   4   2   2      119.61      105.99     10.03 o 
   5   2   2       67.50       67.83      9.98 o 
   6   2   2        0.38       -0.39      9.36 o 
   7   2   2       53.98       54.18     18.89 o 
   8   2   2        8.21       -1.85     27.39 o 
  -9   3   2       40.14       30.28     19.00 o 
  -8   3   2       33.53       20.86     15.67 o 
  -7   3   2     1026.97     1155.73     40.41 o 
  -6   3   2      102.40       91.64     13.63 o 
  -5   3   2        2.07        7.82      7.80 o 
  -4   3   2      435.87      376.80     17.56 o 
  -3   3   2      936.54      983.53     25.94 o 
  -2   3   2      712.60      746.69     12.83 o 
  -1   3   2     1479.44     1498.33     28.61 o 
   0   3   2       90.82       97.83      7.20 o 
   1   3   2      397.94      359.02     11.56 o 
   2   3   2      135.86      107.73      8.22 o 
   3   3   2      703.75      627.19     15.12 o 
   4   3   2      333.53      319.36     13.71 o 
   5   3   2        4.92        2.99      7.10 o 
   6   3   2       67.97       47.68     12.11 o 
   7   3   2       12.06       22.51     17.07 o 
   8   3   2        6.27        3.70     29.43 o 
  -9   4   2      111.37       77.94     21.64 o 
  -8   4   2      104.91       66.81     19.35 o 
  -7   4   2      312.37      270.79     28.53 o 
  -6   4   2        0.16        3.88      9.65 o 
  -5   4   2      250.15      271.32     18.60 o 
  -4   4   2      315.44      293.87     16.87 o 
  -3   4   2      217.96      249.86     15.58 o 
  -2   4   2     5274.00     5426.21     87.01 o 
  -1   4   2     7569.48     7624.02     67.02 o 
   0   4   2      197.22      145.43     13.35 o 
   1   4   2     4896.67     4499.99     53.29 o 
   2   4   2     1120.75     1041.51     15.52 o 
   3   4   2      119.42       78.91      7.56 o 
   4   4   2      401.34      367.61     14.34 o 
   5   4   2      366.40      321.99     16.21 o 
   6   4   2      179.17      193.78     18.02 o 
   7   4   2       12.72       15.91     14.03 o 
   8   4   2        1.43       10.26     28.42 o 
  -9   5   2       78.88       57.62     20.16 o 
  -8   5   2       48.50       46.14     17.24 o 
  -7   5   2       25.47        6.69     12.90 o 
  -6   5   2      443.33      435.26     23.88 o 
  -5   5   2      286.90      293.46     19.42 o 
  -4   5   2      596.46      630.77     19.82 o 
  -3   5   2     2376.24     2581.27     54.64 o 
  -2   5   2     9429.10    10368.85     93.80 o 
  -1   5   2     5682.91     5514.38     80.78 o 
   0   5   2      233.63      214.08     19.21 o 
   1   5   2      792.12      742.92     16.03 o 
   2   5   2     2955.06     3043.60     42.20 o 
   3   5   2        6.91        0.98      4.66 o 
   4   5   2       34.78       15.68      6.53 o 
   5   5   2      157.61      165.20     13.38 o 
   6   5   2      172.40      162.43     17.31 o 
   7   5   2       67.46       53.73     17.09 o 
   8   5   2       20.25       21.15     41.88 o 
  -9   6   2        0.25        2.77     16.98 o 
  -8   6   2      709.03      704.57     40.42 o 
  -7   6   2       95.81       82.49     15.44 o 
  -6   6   2       53.22       38.46     10.98 o 
  -5   6   2        2.52        1.78      8.52 o 
  -4   6   2       71.35       81.35     10.58 o 
  -3   6   2      246.67      237.28     12.67 o 
  -2   6   2      521.40      508.42     14.11 o 
  -1   6   2      264.35      255.87     10.80 o 
   0   6   2     2582.65     2378.25     37.63 o 
   1   6   2     3073.91     2871.11     56.08 o 
   2   6   2      552.49      491.82     15.73 o 
   3   6   2      530.18      577.79     14.82 o 
   4   6   2       91.67       72.95      9.08 o 
   5   6   2      779.76      819.98     26.10 o 
   6   6   2      189.72      175.47     17.82 o 
   7   6   2       79.92       98.44     19.77 o 
   8   6   2        8.84        9.65     32.13 o 
  -9   7   2        9.22      -16.47     16.44 o 
  -8   7   2       90.95       54.18     18.84 o 
  -7   7   2      135.99      130.08     18.23 o 
  -6   7   2      135.57      132.65     15.59 o 
  -5   7   2       15.75       19.98      9.29 o 
  -4   7   2     1897.85     1861.44     32.80 o 
  -3   7   2     1962.20     2125.34     56.75 o 
  -2   7   2     6096.41     6363.19     48.39 o 
  -1   7   2      630.11      611.37     20.49 o 
   0   7   2      141.93      163.46      9.64 o 
   1   7   2        4.77        1.17      3.90 o 
   2   7   2     1186.12     1121.09     16.64 o 
   3   7   2       47.68       30.70      6.14 o 
   4   7   2      738.32      694.82     18.85 o 
   5   7   2      891.71      928.84     28.15 o 
   6   7   2      132.67      121.89     15.78 o 
   7   7   2       41.81       35.05     17.08 o 
   8   7   2      171.18      199.81    123.30 o 
  -9   8   2       10.20       -3.55     21.33 o 
  -8   8   2      211.95      197.98     25.36 o 
  -7   8   2       26.37       29.87     12.49 o 
  -6   8   2      274.08      267.14     20.50 o 
  -5   8   2      302.17      302.83     19.18 o 
  -4   8   2      119.15      125.03     12.44 o 
  -3   8   2       24.86       20.72      4.90 o 
  -2   8   2      148.18      139.19     10.04 o 
  -1   8   2       86.41      104.85      9.37 o 
   0   8   2      402.59      349.27     12.23 o 
   1   8   2      362.33      330.65     10.58 o 
   2   8   2      746.43      737.19     23.31 o 
   3   8   2       56.83       42.56      6.59 o 
   4   8   2      432.32      403.61     15.06 o 
   5   8   2      469.20      464.92     21.51 o 
   6   8   2      118.09      116.87     20.81 o 
   7   8   2       31.15       27.35     15.85 o 
   8   8   2       97.65      121.51     38.29 o 
  -9   9   2       17.27        1.30     22.46 o 
  -8   9   2        0.70        3.89     16.31 o 
  -7   9   2      411.11      438.99     24.14 o 
  -6   9   2      127.29      114.14     14.95 o 
  -5   9   2        0.34       -3.88      7.99 o 
  -4   9   2     1134.47     1121.37     26.82 o 
  -3   9   2        5.33        6.31      5.07 o 
  -2   9   2      129.28      133.25     10.33 o 
  -1   9   2      149.11      155.25     10.52 o 
   0   9   2       65.32       45.25      7.05 o 
   1   9   2       46.05       43.26      6.74 o 
   2   9   2      834.83      856.77     18.10 o 
   3   9   2      123.48      123.60      9.91 o 
   4   9   2      339.06      367.97     15.13 o 
   5   9   2       20.78       12.81     10.31 o 
   6   9   2       24.43       18.41     14.59 o 
   7   9   2       11.20       22.44     15.80 o 
   8   9   2      124.30      128.48     28.53 o 
  -9  10   2      311.70      252.59     50.23 o 
  -8  10   2       42.51       13.91     17.32 o 
  -7  10   2      103.34       79.48     14.49 o 
  -6  10   2       73.27       61.46     12.84 o 
  -5  10   2       65.66       61.46     12.01 o 
  -4  10   2        2.37        3.23      7.55 o 
  -3  10   2      599.11      537.01     24.13 o 
  -2  10   2        2.24        0.60      5.82 o 
  -1  10   2       98.49       78.56      9.43 o 
   0  10   2      327.48      338.92     13.63 o 
   1  10   2      236.23      213.94     12.91 o 
   2  10   2      902.56      922.40     18.38 o 
   3  10   2        2.03       -4.54      5.91 o 
   4  10   2       29.64       12.42      7.18 o 
   5  10   2      123.83       89.44     14.47 o 
   6  10   2      246.29      166.55     21.95 o 
   7  10   2        1.40        2.75     14.75 o 
   8  10   2       31.11       35.21     19.88 o 
  -9  11   2       11.43       12.68     24.76 o 
  -8  11   2        0.29       -6.73     16.68 o 
  -7  11   2       32.28       28.65     12.79 o 
  -6  11   2       46.97       41.22     12.10 o 
  -5  11   2        5.82        5.16      9.14 o 
  -4  11   2        7.00        8.06      5.93 o 
  -3  11   2      474.83      448.68     14.28 o 
  -2  11   2      317.21      304.39     14.30 o 
  -1  11   2       76.99       74.79      9.41 o 
   0  11   2     1899.00     1997.23     30.52 o 
   1  11   2      556.29      553.98     20.97 o 
   2  11   2       17.78       13.21      6.07 o 
   3  11   2        2.31       -0.15      5.96 o 
   4  11   2       21.56       19.88      9.72 o 
   5  11   2       84.20       62.85     13.15 o 
   6  11   2        0.53        1.71     12.63 o 
   7  11   2        2.84        4.46     15.12 o 
   8  11   2        7.13       -2.59     18.28 o 
  -9  12   2      177.64      134.86     32.72 o 
  -8  12   2        0.17       -3.79     14.81 o 
  -7  12   2      232.63      230.37     27.01 o 
  -6  12   2      602.39      639.36     26.02 o 
  -5  12   2      182.78      185.79     17.12 o 
  -4  12   2       99.89       76.24      9.49 o 
  -3  12   2      749.82      713.36     17.92 o 
  -2  12   2      267.85      270.46     14.33 o 
  -1  12   2     1787.27     1865.21     31.26 o 
   0  12   2      121.75      123.05     11.11 o 
   1  12   2       32.11       28.56      7.40 o 
   2  12   2      186.07      201.24     12.26 o 
   3  12   2       84.15       66.90      9.06 o 
   4  12   2      106.31       77.89     13.30 o 
   5  12   2      156.93      111.45     15.31 o 
   6  12   2       21.70       14.20     13.89 o 
   7  12   2      134.62      149.66     23.43 o 
  -9  13   2       36.44       -1.64     25.63 o 
  -8  13   2       13.26       11.28     15.93 o 
  -7  13   2      190.58      209.79     20.53 o 
  -6  13   2      199.33      202.80     19.04 o 
  -5  13   2      589.93      645.09     25.13 o 
  -4  13   2     1271.29     1315.44     32.87 o 
  -3  13   2       24.21       19.49      8.18 o 
  -2  13   2        0.78       -4.48      5.96 o 
  -1  13   2       25.68       18.05      7.83 o 
   0  13   2      437.07      386.59     16.35 o 
   1  13   2       52.66       40.34      8.67 o 
   2  13   2       59.61       39.47      8.28 o 
   3  13   2       72.64       51.96      9.17 o 
   4  13   2       26.45        7.71      9.76 o 
   5  13   2       78.84       49.87     13.27 o 
   6  13   2       70.19       41.11     16.38 o 
   7  13   2        0.44       -9.52     14.70 o 
  -8  14   2      144.25      101.87     21.79 o 
  -7  14   2        0.06       -2.41     11.17 o 
  -6  14   2      112.28      108.23     16.09 o 
  -5  14   2       94.48       96.16     14.31 o 
  -4  14   2     1194.98     1211.19     25.20 o 
  -3  14   2      275.20      262.34     16.49 o 
  -2  14   2      157.54      124.12     12.99 o 
  -1  14   2     3733.85     3945.36     48.15 o 
   0  14   2      386.85      374.20     16.67 o 
   1  14   2       36.18       22.75      8.37 o 
   2  14   2      108.91       82.04     11.15 o 
   3  14   2        5.61        2.91      7.19 o 
   4  14   2      193.56      152.22     16.53 o 
   5  14   2       52.65       34.71     12.46 o 
   6  14   2        0.72       -2.31     13.32 o 
   7  14   2       26.45       22.52     16.90 o 
  -8  15   2      136.37      146.38     24.23 o 
  -7  15   2       13.27        7.76     12.43 o 
  -6  15   2        0.64       -0.84     10.26 o 
  -5  15   2      629.23      577.22     24.44 o 
  -4  15   2       55.55       45.95      9.16 o 
  -3  15   2      205.42      186.52     16.77 o 
  -2  15   2       19.55        8.97      8.37 o 
  -1  15   2       16.41       12.22      7.86 o 
   0  15   2      423.41      388.23     17.69 o 
   1  15   2        1.70       -2.50      7.64 o 
   2  15   2     1172.84     1056.22     26.44 o 
   3  15   2      114.24       98.69     11.86 o 
   4  15   2        8.41        0.35      9.60 o 
   5  15   2        4.95        5.95     11.46 o 
   6  15   2        4.21       -1.61     13.86 o 
   7  15   2       37.59       50.72     18.90 o 
  -8  16   2       78.21       63.03     20.36 o 
  -7  16   2       60.01       51.69     15.64 o 
  -6  16   2      256.92      299.84     22.78 o 
  -5  16   2      783.52      758.95     27.34 o 
  -4  16   2      519.14      491.97     18.39 o 
  -3  16   2       34.69       27.66     10.02 o 
  -2  16   2       26.01       21.85      9.32 o 
  -1  16   2        0.46        0.68      7.69 o 
   0  16   2        1.35        0.30      7.56 o 
   1  16   2        2.72        1.34      7.82 o 
   2  16   2       84.39       72.17     11.38 o 
   3  16   2       83.41       56.58     12.39 o 
   4  16   2       24.62       13.91     10.76 o 
   5  16   2      289.16      300.53     23.42 o 
   6  16   2        2.00       -1.06     13.89 o 
   7  16   2       67.16       76.72     20.44 o 
  -8  17   2       26.40        6.09     19.87 o 
  -7  17   2       22.31       24.08     15.28 o 
  -6  17   2      148.86      161.10     18.55 o 
  -5  17   2       30.03       18.32     11.30 o 
  -4  17   2       25.68       16.00      8.87 o 
  -3  17   2      415.61      369.76     19.59 o 
  -2  17   2        9.29        2.86      8.15 o 
  -1  17   2       33.05       29.40      9.97 o 
   0  17   2      186.74      179.10     16.05 o 
   1  17   2      406.67      393.50     19.04 o 
   2  17   2        7.43        7.86      8.07 o 
   3  17   2      123.32      100.01     14.38 o 
   4  17   2        6.17        6.57     10.52 o 
   5  17   2       77.10       66.30     17.91 o 
   6  17   2       20.09       14.35     16.00 o 
   7  17   2       17.04       30.25     18.90 o 
  -8  18   2      118.45       98.89     25.77 o 
  -7  18   2       70.56       62.78     17.95 o 
  -6  18   2       22.43       18.96     13.69 o 
  -5  18   2       35.38       43.85     14.76 o 
  -4  18   2        7.80        1.60     11.30 o 
  -3  18   2       51.13       42.86     11.14 o 
  -2  18   2      760.90      720.66     25.55 o 
  -1  18   2       40.76       23.72      9.93 o 
   0  18   2      206.46      219.55     17.65 o 
   1  18   2      269.23      267.41     19.18 o 
   2  18   2     1217.56     1180.67     31.45 o 
   3  18   2      155.16      141.08     18.04 o 
   4  18   2      277.31      265.45     21.19 o 
   5  18   2       17.14       17.31     14.38 o 
   6  18   2      106.02      102.55     24.15 o 
   7  18   2       33.13       47.73     23.34 o 
  -8  19   2       10.72       17.31     21.99 o 
  -7  19   2       22.91       17.02     18.09 o 
  -6  19   2       35.28       23.69     14.72 o 
  -5  19   2      357.33      458.83     31.20 o 
  -4  19   2       74.32       76.21     16.18 o 
  -3  19   2       33.94       22.96     10.44 o 
  -2  19   2       43.86       28.10     10.35 o 
  -1  19   2      239.41      295.55     20.39 o 
   0  19   2       83.20       81.91     14.33 o 
   1  19   2      481.63      467.82     23.14 o 
   2  19   2      705.12      715.38     25.89 o 
   3  19   2       11.50        0.48     10.53 o 
   4  19   2       25.55       13.72     12.63 o 
   5  19   2      102.04       96.62     21.91 o 
   6  19   2       46.12       30.20     19.50 o 
  -7  20   2        0.01        1.03     16.85 o 
  -6  20   2       67.54       42.37     16.40 o 
  -5  20   2       22.34        0.25     12.88 o 
  -4  20   2       21.52       17.72     12.66 o 
  -3  20   2       88.34       63.46     12.63 o 
  -2  20   2      155.25      139.39     16.36 o 
  -1  20   2      639.96      606.43     24.59 o 
   0  20   2       83.65       74.49     13.81 o 
   1  20   2       66.41       59.67     12.77 o 
   2  20   2      547.14      545.22     24.19 o 
   3  20   2      697.46      782.66     33.68 o 
   4  20   2        0.00        4.93     11.15 o 
   5  20   2      209.07      237.38     30.46 o 
   6  20   2      217.07      283.92     35.05 o 
  -7  21   2       17.06       10.70     19.12 o 
  -6  21   2       18.41       21.97     14.92 o 
  -5  21   2        0.49       -4.33     11.94 o 
  -4  21   2      490.69      454.62     28.25 o 
  -3  21   2        0.03        0.35      9.48 o 
  -2  21   2        1.44       -1.31      9.41 o 
  -1  21   2       90.55       92.18     14.30 o 
   0  21   2      434.57      437.41     22.63 o 
   1  21   2        7.38        3.67     10.19 o 
   2  21   2      107.59       96.54     15.00 o 
   3  21   2      535.87      514.36     28.49 o 
   4  21   2        0.06        0.22     12.41 o 
   5  21   2       24.66       10.96     16.62 o 
   6  21   2        0.67        3.48     18.89 o 
  -7  22   2        0.34       -5.23     20.00 o 
  -6  22   2        6.88       10.74     15.32 o 
  -5  22   2      254.57      261.64     26.02 o 
  -4  22   2        2.35       -4.50     11.62 o 
  -3  22   2       24.98       10.83     10.45 o 
  -2  22   2        1.06       -2.58      9.65 o 
  -1  22   2       39.77       22.63     11.37 o 
   0  22   2       20.60       12.07     11.16 o 
   1  22   2       72.81       69.11     14.20 o 
   2  22   2     1347.95     1579.58     64.82 o 
   3  22   2      316.61      347.25     28.68 o 
   4  22   2      254.68      267.63     26.13 o 
   5  22   2        2.32       -2.86     16.23 o 
   6  22   2       91.16      118.44     30.91 o 
  -7  23   2       26.02       35.65     21.93 o 
  -6  23   2       60.94       49.54     20.92 o 
  -5  23   2        4.67        0.90     13.72 o 
  -4  23   2      127.93      102.41     19.26 o 
  -3  23   2        0.25       -5.53     10.00 o 
  -2  23   2       13.45        2.99     10.64 o 
  -1  23   2      415.60      444.39     25.68 o 
   0  23   2      270.12      276.19     22.67 o 
   1  23   2        8.45       10.44     11.11 o 
   2  23   2      467.35      490.99     30.26 o 
   3  23   2      287.90      348.70     29.92 o 
   4  23   2       52.13       50.61     16.88 o 
   5  23   2        0.04      -10.85     17.41 o 
  -6  24   2       35.89       44.16     21.00 o 
  -5  24   2        6.37       13.33     14.75 o 
  -4  24   2       77.90       66.79     17.62 o 
  -3  24   2        0.05       -4.26     10.89 o 
  -2  24   2       85.62       62.07     14.09 o 
  -1  24   2       43.25       21.45     12.03 o 
   0  24   2      130.32      121.12     16.55 o 
   1  24   2      327.20      333.43     24.10 o 
   2  24   2      139.74      128.26     20.85 o 
   3  24   2       14.82        6.95     14.18 o 
   4  24   2       62.91       71.30     17.54 o 
   5  24   2      557.30      753.81     46.51 o 
  -6  25   2        2.37      -10.86     18.06 o 
  -5  25   2        0.55       -5.31     14.17 o 
  -4  25   2       88.91       89.58     19.33 o 
  -3  25   2       17.13       12.00     13.62 o 
  -2  25   2       71.16       47.59     13.35 o 
  -1  25   2      742.81      751.44     30.92 o 
   0  25   2       18.06       12.95     11.75 o 
   1  25   2        4.32        3.11     12.01 o 
   2  25   2       67.27       56.19     16.78 o 
   3  25   2       45.96       43.42     17.20 o 
   4  25   2       69.60       74.31     22.67 o 
   5  25   2        0.22       -7.43     20.48 o 
  -6  26   2        0.26        7.20     22.98 o 
  -5  26   2       37.37       17.83     18.25 o 
  -4  26   2       26.11       24.73     17.89 o 
  -3  26   2        0.05        8.31     15.72 o 
  -2  26   2        2.99        1.01     11.93 o 
  -1  26   2       18.16       10.27     13.11 o 
   0  26   2       13.38       10.93     13.58 o 
   1  26   2      217.22      170.43     26.69 o 
   2  26   2        0.41       -7.62     15.46 o 
   3  26   2       20.77        3.52     16.18 o 
   4  26   2        5.20        3.64     22.88 o 
  -5  27   2       19.43       25.70     22.38 o 
  -4  27   2      187.54      200.02     30.03 o 
  -3  27   2       94.55      101.38     23.24 o 
  -2  27   2        4.39        4.93     12.35 o 
  -1  27   2      193.79      213.31     24.27 o 
   0  27   2      138.90      116.34     20.42 o 
   1  27   2       23.71       30.28     17.02 o 
   2  27   2       11.23       13.64     16.56 o 
   3  27   2        1.83        1.84     15.71 o 
   4  27   2        4.42       -2.23     23.47 o 
  -5  28   2      204.61      188.34     39.18 o 
  -4  28   2        0.02       -2.02     17.37 o 
  -3  28   2      230.20      277.20     33.74 o 
  -2  28   2       55.59       45.60     16.94 o 
  -1  28   2       46.53       26.41     14.64 o 
   0  28   2      122.08      104.19     20.71 o 
   1  28   2       14.71        8.38     16.58 o 
   2  28   2       25.15       16.25     18.23 o 
   3  28   2       25.51       16.96     18.95 o 
   4  28   2        0.14        7.65     24.37 o 
  -4  29   2      295.83      399.59     40.81 o 
  -3  29   2        0.82       -3.96     19.80 o 
  -2  29   2       41.49       30.31     16.26 o 
  -1  29   2       32.24       21.57     15.53 o 
   0  29   2        1.50        0.12     13.63 o 
   1  29   2      122.65      125.13     24.96 o 
   2  29   2       82.57       70.88     22.98 o 
   3  29   2        0.76        0.86     22.38 o 
  -4  30   2       18.05       10.05     19.89 o 
  -3  30   2        0.00        2.00     18.61 o 
  -2  30   2      212.23      236.59     27.10 o 
  -1  30   2       20.29        2.44     14.67 o 
   0  30   2       38.61       31.48     18.88 o 
   1  30   2      144.97      173.04     28.91 o 
   2  30   2       25.55       23.44     20.07 o 
  -3  31   2        4.78        1.42     17.76 o 
  -2  31   2       11.45       15.07     20.39 o 
  -1  31   2       13.30        0.80     16.08 o 
   0  31   2        1.82       -4.48     16.87 o 
   1  31   2       37.27       27.42     20.59 o 
  -1  32   2        1.70        9.93     17.90 o 
   0  32   2        0.13        5.13     18.87 o 
  -9   0   3      144.61      112.87     41.24 o 
  -7   0   3        7.07        8.28     18.82 o 
  -5   0   3      111.41      111.81     14.49 o 
  -3   0   3      175.08      200.86     25.84 o 
  -1   0   3     1652.87     1561.92     83.41 o 
   1   0   3       44.70       28.50      7.69 o 
   3   0   3       11.42       14.53      8.55 o 
   5   0   3      154.28      209.63     29.05 o 
   7   0   3      230.69      285.97     39.64 o 
  -9   1   3      455.36      407.90     78.30 o 
  -8   1   3      398.26      351.31     30.66 o 
  -7   1   3       78.39       59.43     16.84 o 
  -6   1   3        1.16        5.70     12.41 o 
  -5   1   3       12.02       16.86      8.88 o 
  -4   1   3     1244.70     1357.98     40.95 o 
  -3   1   3     1726.30     2089.33     29.04 o 
  -2   1   3        1.89        1.80      6.06 o 
  -1   1   3     1311.09     1275.24     40.23 o 
   0   1   3       14.31        6.21      5.08 o 
   1   1   3      260.25      224.68      9.04 o 
   2   1   3       47.47       33.37      7.15 o 
   3   1   3      262.48      232.57     14.82 o 
   4   1   3     2596.41     2722.65     35.74 o 
   5   1   3      963.71     1003.20     28.56 o 
   6   1   3      114.27      121.12     19.67 o 
   7   1   3       71.76       67.51     17.66 o 
   8   1   3        3.80       10.02     29.59 o 
  -9   2   3       13.77        5.49     17.22 o 
  -8   2   3      284.38      267.71     28.00 o 
  -7   2   3       61.28       60.38     16.04 o 
  -6   2   3     1572.27     1716.75     35.52 o 
  -5   2   3      513.96      619.74     25.25 o 
  -4   2   3       52.45       79.02     13.27 o 
  -3   2   3      213.03      220.27     17.17 o 
  -2   2   3     7243.47     8758.77     58.66 o 
  -1   2   3    10365.91    10650.10    172.74 o 
   0   2   3      274.09      256.80     10.13 o 
   1   2   3      655.39      581.35     17.18 o 
   2   2   3       27.32       16.65      5.05 o 
   3   2   3      225.37      244.96     11.14 o 
   4   2   3      844.96      912.85     21.29 o 
   5   2   3      552.60      560.21     22.62 o 
   6   2   3        1.21        4.16     12.81 o 
   7   2   3       46.17       44.27     19.18 o 
   8   2   3       30.07       33.96     33.12 o 
  -9   3   3        0.02       19.87     18.02 o 
  -8   3   3       10.35        3.61     15.32 o 
  -7   3   3      349.98      352.06     28.83 o 
  -6   3   3       73.11       79.87     12.99 o 
  -5   3   3     2406.66     2567.66     52.25 o 
  -4   3   3     1286.96     1393.43     38.21 o 
  -3   3   3      364.99      336.23     10.86 o 
  -2   3   3     1848.96     2021.00     41.24 o 
  -1   3   3      613.76      540.79     24.59 o 
   0   3   3     3703.20     3857.95     54.27 o 
   1   3   3      420.56      420.65     14.28 o 
   2   3   3      853.35      805.79     20.30 o 
   3   3   3       88.54       98.47      8.64 o 
   4   3   3       47.37       47.88      8.04 o 
   5   3   3      930.84      943.10     28.64 o 
   6   3   3      322.79      331.39     27.13 o 
   7   3   3      139.65      169.99     28.37 o 
   8   3   3        0.23        5.33     31.90 o 
  -9   4   3        0.19       -2.09     16.19 o 
  -8   4   3      367.14      341.81     31.08 o 
  -7   4   3       37.25       20.80     13.71 o 
  -6   4   3       86.48       82.84     13.48 o 
  -5   4   3        8.41       12.30      8.65 o 
  -4   4   3        0.56        2.63      7.17 o 
  -3   4   3      487.22      488.49     12.60 o 
  -2   4   3     1172.57     1250.07     19.73 o 
  -1   4   3      586.59      559.13     23.84 o 
   0   4   3      397.24      352.97     11.00 o 
   1   4   3       45.18       24.98      7.08 o 
   2   4   3      118.63      125.02     10.69 o 
   3   4   3      435.42      406.90     12.69 o 
   4   4   3      318.71      331.56     21.66 o 
   5   4   3       76.92       89.40     13.64 o 
   6   4   3       72.00       57.84     13.36 o 
   7   4   3        4.85        3.52     17.67 o 
   8   4   3        0.47        3.98     33.34 o 
  -9   5   3      142.43       95.87     23.53 o 
  -8   5   3       80.13       59.61     18.94 o 
  -7   5   3       16.28        6.87     13.67 o 
  -6   5   3      285.57      269.85     19.24 o 
  -5   5   3       60.44       58.16     11.24 o 
  -4   5   3       30.55       19.68      9.66 o 
  -3   5   3      410.35      434.88     12.24 o 
  -2   5   3     3278.21     3422.93     47.73 o 
  -1   5   3     2813.16     2950.45     54.58 o 
   0   5   3        6.66       -2.38      4.17 o 
   1   5   3     2234.64     2061.69     38.05 o 
   2   5   3       49.38       60.17      8.95 o 
   3   5   3      270.69      252.04     15.02 o 
   4   5   3      558.32      559.31     21.53 o 
   5   5   3      244.58      254.43     19.40 o 
   6   5   3      492.11      491.19     25.18 o 
   7   5   3        0.00        4.65     19.60 o 
   8   5   3       58.60       60.93     36.65 o 
  -9   6   3        7.83        9.08     17.53 o 
  -8   6   3      555.37      606.22     33.09 o 
  -7   6   3       18.64        8.14     13.80 o 
  -6   6   3       78.03       79.76     13.42 o 
  -5   6   3      438.13      421.53     21.60 o 
  -4   6   3     1921.24     1949.84     34.91 o 
  -3   6   3      110.33      130.87     12.09 o 
  -2   6   3     4837.34     5140.51     50.33 o 
  -1   6   3       93.79       72.90      8.17 o 
   0   6   3      318.32      309.29     12.70 o 
   1   6   3      115.85       84.24      9.11 o 
   2   6   3     1376.27     1356.22     26.27 o 
   3   6   3      147.73      151.67     13.25 o 
   4   6   3        0.28        3.53      8.47 o 
   5   6   3       87.30       52.52     12.35 o 
   6   6   3      234.54      254.18     21.23 o 
   7   6   3       10.87       13.13     17.92 o 
   8   6   3      135.33      129.01     55.83 o 
  -9   7   3       63.98       43.48     19.61 o 
  -8   7   3      121.76      108.52     21.83 o 
  -7   7   3       16.22        7.73     13.19 o 
  -6   7   3     1051.02     1047.04     30.83 o 
  -5   7   3      139.29      126.89     14.82 o 
  -4   7   3      887.95      880.65     24.32 o 
  -3   7   3     4854.80     5036.80     62.20 o 
  -2   7   3      355.93      359.67     14.00 o 
  -1   7   3       21.52       14.67      5.80 o 
   0   7   3     6979.57     7288.06     86.49 o 
   1   7   3     4619.69     4836.87     72.96 o 
   2   7   3     1073.39     1040.02     24.27 o 
   3   7   3       11.32        9.11      7.58 o 
   4   7   3      205.17      166.11     16.44 o 
   5   7   3       14.70       -0.06      9.13 o 
   6   7   3       37.49       39.03     12.67 o 
   7   7   3       28.70       22.37     20.78 o 
  -9   8   3      402.48      375.32     81.38 o 
  -8   8   3       32.83        5.96     15.63 o 
  -7   8   3      149.03      122.44     16.83 o 
  -6   8   3      204.33      164.07     17.42 o 
  -5   8   3      411.13      369.75     19.72 o 
  -4   8   3      198.86      173.69     14.73 o 
  -3   8   3       14.87        9.30      6.14 o 
  -2   8   3        3.39        2.86      5.78 o 
  -1   8   3      286.31      247.45     12.00 o 
   0   8   3      601.37      575.38     21.80 o 
   1   8   3      935.07      934.90     21.07 o 
   2   8   3      240.25      238.73     14.35 o 
   3   8   3       24.65       18.47      8.26 o 
   4   8   3       79.67       61.18     11.81 o 
   5   8   3       55.74       44.72     11.80 o 
   6   8   3      220.90      218.77     20.17 o 
   7   8   3       14.55       14.16     24.01 o 
  -9   9   3       56.28       50.18     19.74 o 
  -8   9   3       10.62       -0.46     14.99 o 
  -7   9   3       80.59       56.56     13.96 o 
  -6   9   3        0.00       -3.15     10.05 o 
  -5   9   3        2.31       -4.21      9.01 o 
  -4   9   3      143.44      139.09     14.09 o 
  -3   9   3      210.43      194.04     15.62 o 
  -2   9   3     1200.45     1230.65     25.25 o 
  -1   9   3     1042.76     1066.60     22.92 o 
   0   9   3      119.47      152.24     10.42 o 
   1   9   3       37.19       36.23      9.43 o 
   2   9   3      373.56      308.52     13.68 o 
   3   9   3      352.03      320.42     17.49 o 
   4   9   3        6.22        5.75      9.04 o 
   5   9   3       72.76       72.18     13.38 o 
   6   9   3      160.62      159.87     21.45 o 
   7   9   3        0.86       -6.10     18.00 o 
  -9  10   3       33.01       35.75     20.32 o 
  -8  10   3        4.66        0.59     14.50 o 
  -7  10   3       42.58       43.90     13.88 o 
  -6  10   3        1.16        4.28     10.80 o 
  -5  10   3      944.23     1032.57     30.73 o 
  -4  10   3      352.53      320.74     17.75 o 
  -3  10   3      713.41      768.11     25.93 o 
  -2  10   3      669.80      619.76     19.04 o 
  -1  10   3      732.79      754.07     20.40 o 
   0  10   3      689.67      608.56     23.72 o 
   1  10   3      917.78      922.27     19.39 o 
   2  10   3       27.66       16.93      7.78 o 
   3  10   3      138.54      133.65     13.35 o 
   4  10   3      604.45      662.90     25.40 o 
   5  10   3       43.87       25.27     11.68 o 
   6  10   3        0.86       -2.08     14.24 o 
   7  10   3       48.17       30.28     16.94 o 
  -9  11   3       96.93       59.15     20.76 o 
  -8  11   3        2.53        0.26     15.90 o 
  -7  11   3      311.28      273.82     22.73 o 
  -6  11   3     2443.25     2522.34     63.09 o 
  -5  11   3      617.45      601.63     24.38 o 
  -4  11   3      793.89      738.89     23.88 o 
  -3  11   3      185.87      174.13     12.89 o 
  -2  11   3     1472.12     1455.71     33.40 o 
  -1  11   3      932.80      950.58     23.42 o 
   0  11   3       20.66       12.60      6.21 o 
   1  11   3      481.54      474.45     15.54 o 
   2  11   3     2222.43     2217.71     43.41 o 
   3  11   3        8.04        1.56      8.24 o 
   4  11   3      545.29      507.36     26.12 o 
   5  11   3      173.02      160.49     20.21 o 
   6  11   3       39.86       35.21     15.24 o 
   7  11   3       13.08        5.79     16.45 o 
  -9  12   3      410.17      389.55     61.22 o 
  -8  12   3       42.99       16.83     16.70 o 
  -7  12   3       54.06       75.04     15.74 o 
  -6  12   3      143.01      131.94     17.45 o 
  -5  12   3        1.65       -0.25      9.91 o 
  -4  12   3        7.38        2.74      6.20 o 
  -3  12   3      723.89      741.61     25.62 o 
  -2  12   3       64.30       59.38      9.86 o 
  -1  12   3      564.69      534.03     18.44 o 
   0  12   3      153.28      155.78     12.17 o 
   1  12   3      595.11      531.59     17.97 o 
   2  12   3       52.88       29.41     10.12 o 
   3  12   3        4.46       -2.75      8.62 o 
   4  12   3      352.34      383.34     24.84 o 
   5  12   3       39.77       43.94     12.63 o 
   6  12   3       83.66       48.62     17.00 o 
   7  12   3       81.80      105.70     22.55 o 
  -9  13   3      366.98      312.11     85.93 o 
  -8  13   3       47.13       31.34     17.72 o 
  -7  13   3        2.44       -1.48     11.96 o 
  -6  13   3      188.92      150.42     19.60 o 
  -5  13   3        1.50       -1.72     10.22 o 
  -4  13   3       28.91       13.08      7.33 o 
  -3  13   3       24.67       20.18      8.19 o 
  -2  13   3      252.26      232.50     15.89 o 
  -1  13   3      199.03      203.14     14.65 o 
   0  13   3      144.62      158.93     13.07 o 
   1  13   3      302.40      254.84     15.10 o 
   2  13   3      105.33       84.32      9.90 o 
   3  13   3     1183.73     1185.26     30.49 o 
   4  13   3        8.23       10.16     10.53 o 
   5  13   3      763.35      731.24     33.28 o 
   6  13   3      150.83      153.98     22.59 o 
   7  13   3       17.91       23.02     18.06 o 
  -9  14   3       47.70       26.50     25.75 o 
  -8  14   3       41.79       33.48     18.25 o 
  -7  14   3        8.06        8.80     12.60 o 
  -6  14   3       89.89       71.10     15.68 o 
  -5  14   3       22.64       12.55     11.52 o 
  -4  14   3        0.60       -0.74      7.57 o 
  -3  14   3      206.74      196.76     15.33 o 
  -2  14   3        0.62       -2.60      7.27 o 
  -1  14   3       59.30       45.69      9.94 o 
   0  14   3      110.75      120.27     12.30 o 
   1  14   3      249.08      247.82     15.97 o 
   2  14   3       15.06        7.18      7.90 o 
   3  14   3      184.81      192.43     17.50 o 
   4  14   3       19.57       12.41     10.64 o 
   5  14   3       22.52       17.90     13.12 o 
   6  14   3       54.30       41.59     16.92 o 
   7  14   3       55.65       69.49     20.92 o 
  -8  15   3       20.70       15.27     17.87 o 
  -7  15   3       30.23       31.02     14.42 o 
  -6  15   3      187.91      178.59     21.76 o 
  -5  15   3      653.41      670.48     31.02 o 
  -4  15   3       27.65       17.01      9.18 o 
  -3  15   3      214.79      206.36     19.39 o 
  -2  15   3       52.85       39.20     10.28 o 
  -1  15   3      161.62      151.23     14.10 o 
   0  15   3      184.27      199.49     15.45 o 
   1  15   3      366.59      381.22     18.89 o 
   2  15   3        9.02       -3.64     10.06 o 
   3  15   3     1698.94     1761.41     63.67 o 
   4  15   3      231.99      237.22     20.48 o 
   5  15   3       77.41       51.90     14.69 o 
   6  15   3       31.33       34.42     17.52 o 
   7  15   3        6.60        8.40     18.31 o 
  -8  16   3        0.34      -12.65     15.11 o 
  -7  16   3       35.73       14.64     14.01 o 
  -6  16   3       92.51       68.43     16.73 o 
  -5  16   3       87.31       68.50     14.80 o 
  -4  16   3      401.41      371.68     25.03 o 
  -3  16   3       33.84       22.90      9.77 o 
  -2  16   3      103.00       97.75     13.45 o 
  -1  16   3      866.57      861.99     26.30 o 
   0  16   3       31.12       19.97      9.30 o 
   1  16   3      750.22      776.75     24.98 o 
   2  16   3      246.52      197.07     20.16 o 
   3  16   3       11.39        9.97      9.81 o 
   4  16   3       30.24       12.06     10.85 o 
   5  16   3        1.79      -12.58     10.75 o 
   6  16   3        0.02        2.11     16.90 o 
  -8  17   3      111.67      142.09     23.52 o 
  -7  17   3        5.41       17.63     14.69 o 
  -6  17   3       10.81        2.82     13.08 o 
  -5  17   3       17.95       22.75     13.19 o 
  -4  17   3        3.00        4.73     11.69 o 
  -3  17   3      117.96       88.81     13.15 o 
  -2  17   3     1240.52     1258.12     32.62 o 
  -1  17   3      127.21       97.97     13.71 o 
   0  17   3       17.54       17.17      9.49 o 
   1  17   3      683.92      633.02     23.72 o 
   2  17   3     2512.26     2650.81     55.88 o 
   3  17   3       36.00       17.85     12.32 o 
   4  17   3       41.99       47.00     14.55 o 
   5  17   3      108.90      148.65     21.91 o 
   6  17   3       19.45       32.16     20.02 o 
  -8  18   3        1.12      -22.29     16.55 o 
  -7  18   3      131.82      130.84     21.29 o 
  -6  18   3      106.23      109.36     19.50 o 
  -5  18   3      449.67      507.68     29.84 o 
  -4  18   3       46.80       30.88     12.64 o 
  -3  18   3      305.95      272.00     19.79 o 
  -2  18   3       71.37       50.10     12.00 o 
  -1  18   3      689.08      680.39     25.44 o 
   0  18   3       81.11       69.00     12.47 o 
   1  18   3       20.23       18.68     10.43 o 
   2  18   3        2.72       -0.57     10.86 o 
   3  18   3       70.49       56.51     15.49 o 
   4  18   3       44.54       33.61     14.28 o 
   5  18   3        0.21        3.73     15.50 o 
   6  18   3       16.37       16.62     19.04 o 
  -8  19   3        0.03      -12.74     17.83 o 
  -7  19   3        8.30        6.24     14.86 o 
  -6  19   3       36.88       22.21     14.63 o 
  -5  19   3      107.67      109.69     18.96 o 
  -4  19   3       12.04        3.54     12.19 o 
  -3  19   3      333.04      341.93     21.25 o 
  -2  19   3       25.38       14.25     10.27 o 
  -1  19   3      173.64      182.11     17.52 o 
   0  19   3      653.85      631.56     25.37 o 
   1  19   3        1.00       -4.35      9.68 o 
   2  19   3      705.22      711.27     32.83 o 
   3  19   3      112.97      117.84     19.30 o 
   4  19   3       11.40        8.79     13.35 o 
   5  19   3      509.75      573.66     39.83 o 
   6  19   3        4.56       15.02     19.99 o 
  -7  20   3        0.75       -5.37     13.57 o 
  -6  20   3       32.88       32.80     15.16 o 
  -5  20   3      336.31      368.99     29.10 o 
  -4  20   3        6.26        3.16     12.42 o 
  -3  20   3      789.63      810.93     29.27 o 
  -2  20   3      303.58      308.50     21.74 o 
  -1  20   3       68.73       60.89     12.98 o 
   0  20   3      107.76      114.54     15.33 o 
   1  20   3      264.08      277.62     21.07 o 
   2  20   3      315.77      368.86     28.65 o 
   3  20   3       24.02       18.22     13.42 o 
   4  20   3       28.13        8.76     13.51 o 
   5  20   3       30.11       22.24     18.59 o 
   6  20   3       24.34       47.95     21.13 o 
  -7  21   3        4.14        7.68     15.84 o 
  -6  21   3        2.83        4.21     14.28 o 
  -5  21   3       26.15       29.47     15.10 o 
  -4  21   3        1.45        9.49     12.54 o 
  -3  21   3       18.14        7.16     10.14 o 
  -2  21   3      560.75      550.12     25.30 o 
  -1  21   3      572.51      571.01     25.42 o 
   0  21   3     1084.87     1142.25     34.26 o 
   1  21   3     1043.76     1107.23     40.38 o 
   2  21   3     2211.82     2542.19     62.21 o 
   3  21   3        2.20       -7.34     12.26 o 
   4  21   3       46.24       63.27     18.30 o 
   5  21   3       95.89      107.88     25.83 o 
  -7  22   3      138.54      164.99     25.35 o 
  -6  22   3        9.42        6.00     15.15 o 
  -5  22   3       12.51        7.06     13.76 o 
  -4  22   3      146.04      152.57     21.58 o 
  -3  22   3        6.90        2.02     10.51 o 
  -2  22   3        3.02       -0.44     10.58 o 
  -1  22   3      273.55      294.89     22.46 o 
   0  22   3       43.07       36.30     12.58 o 
   1  22   3       56.61       51.02     16.27 o 
   2  22   3      651.40      703.00     34.23 o 
   3  22   3        4.35       14.44     14.92 o 
   4  22   3        0.16       -6.40     14.32 o 
   5  22   3        1.11       -0.17     17.49 o 
  -7  23   3        1.66       -5.41     18.92 o 
  -6  23   3       72.90       63.17     19.00 o 
  -5  23   3       22.80        9.15     14.76 o 
  -4  23   3       96.10       92.75     19.04 o 
  -3  23   3       74.15       54.28     13.91 o 
  -2  23   3      890.51      904.31     32.49 o 
  -1  23   3      209.53      210.05     20.01 o 
   0  23   3       82.55       90.51     15.67 o 
   1  23   3       20.72       14.50     13.91 o 
   2  23   3        3.25       -2.25     13.59 o 
   3  23   3        0.55       -8.63     13.24 o 
   4  23   3       13.74        5.89     15.51 o 
   5  23   3       63.63       65.58     22.97 o 
  -6  24   3      105.51      119.75     23.31 o 
  -5  24   3        9.58       -5.73     14.07 o 
  -4  24   3      239.15      216.35     25.26 o 
  -3  24   3      211.29      230.39     27.68 o 
  -2  24   3       12.91       11.13     11.49 o 
  -1  24   3       20.62       10.01     11.74 o 
   0  24   3      110.02       84.71     15.90 o 
   1  24   3      144.68      123.88     20.85 o 
   2  24   3       12.46        5.67     14.05 o 
   3  24   3        0.18        1.70     14.23 o 
   4  24   3        1.20        8.85     16.13 o 
   5  24   3        6.76       -5.81     19.70 o 
  -6  25   3      181.94      216.08     28.38 o 
  -5  25   3      267.55      315.38     30.60 o 
  -4  25   3        4.40        0.76     14.06 o 
  -3  25   3        7.89        6.87     13.57 o 
  -2  25   3       66.73       65.54     15.27 o 
  -1  25   3      309.38      349.83     25.26 o 
   0  25   3      309.51      328.61     25.30 o 
   1  25   3      336.06      427.73     33.03 o 
   2  25   3       35.87       32.63     16.54 o 
   3  25   3       17.88       19.21     16.30 o 
   4  25   3        5.17        4.74     19.92 o 
  -6  26   3      225.67      253.03     30.76 o 
  -5  26   3        0.10        2.18     16.17 o 
  -4  26   3        2.11       -8.73     14.08 o 
  -3  26   3      436.82      545.88     34.49 o 
  -2  26   3       18.38       46.47     14.71 o 
  -1  26   3       33.75       24.42     12.93 o 
   0  26   3       13.85       25.30     14.94 o 
   1  26   3        0.64       -1.26     14.56 o 
   2  26   3       19.95       22.31     15.84 o 
   3  26   3       10.63       10.22     16.69 o 
   4  26   3        0.00       10.46     20.84 o 
  -5  27   3        0.02      -10.96     16.76 o 
  -4  27   3       10.04       22.15     16.62 o 
  -3  27   3        7.97        5.11     15.95 o 
  -2  27   3       17.37        7.90     12.98 o 
  -1  27   3      180.02      205.36     24.47 o 
   0  27   3       38.54       51.12     17.07 o 
   1  27   3        3.94       -1.31     14.64 o 
   2  27   3      122.05      158.07     24.81 o 
   3  27   3        2.87       10.33     18.96 o 
  -5  28   3       16.73       13.13     20.41 o 
  -4  28   3       12.42        4.54     18.83 o 
  -3  28   3      106.76       98.46     24.59 o 
  -2  28   3      115.48      121.08     21.54 o 
  -1  28   3        5.20        0.47     13.68 o 
   0  28   3       44.20       42.57     18.44 o 
   1  28   3       11.64       22.80     18.72 o 
   2  28   3        4.32       -6.18     16.83 o 
   3  28   3        7.94        0.10     19.94 o 
  -4  29   3       34.80       32.87     21.81 o 
  -3  29   3       12.25        1.06     17.77 o 
  -2  29   3       18.10        5.68     13.98 o 
  -1  29   3        5.90        6.89     14.94 o 
   0  29   3       86.62       84.74     23.05 o 
   1  29   3       30.53       24.64     19.69 o 
   2  29   3        2.11        4.64     19.77 o 
  -3  30   3        7.61        9.98     19.20 o 
  -2  30   3      208.75      283.99     34.50 o 
  -1  30   3       33.71       29.48     20.36 o 
   0  30   3        1.83       -0.73     16.66 o 
   1  30   3        0.26       11.35     19.50 o 
   2  30   3       66.08       63.32     23.71 o 
  -2  31   3       76.58       50.77     22.24 o 
  -1  31   3      152.54      215.67     32.67 o 
   0  31   3      134.70      161.60     30.13 o 
 -10   0   4       96.68       22.42     49.49 o 
  -8   0   4       48.25       43.04     25.02 o 
  -6   0   4       55.41       32.55     22.20 o 
  -4   0   4       22.93       -0.44      7.83 o 
  -2   0   4      795.04      762.94     32.47 o 
   0   0   4      711.53      777.88     23.96 o 
   2   0   4     3586.50     3725.91     80.69 o 
   4   0   4       11.68        1.38     10.37 o 
   6   0   4       33.29       39.45     21.74 o 
 -10   1   4       64.70       27.90     22.04 o 
  -9   1   4        1.25        2.32     16.59 o 
  -8   1   4        0.02       -2.88     14.74 o 
  -7   1   4       31.87       25.50     15.05 o 
  -6   1   4       71.42       60.02     16.51 o 
  -5   1   4       14.14        8.01      6.16 o 
  -4   1   4       50.91       43.41     10.07 o 
  -3   1   4      101.23      117.81      9.67 o 
  -2   1   4     1041.65     1169.14     49.34 o 
  -1   1   4      312.30      263.68     11.42 o 
   0   1   4     2076.06     2153.80     34.55 o 
   1   1   4      193.85      192.06     10.58 o 
   2   1   4      599.52      617.60     16.32 o 
   3   1   4      115.81       77.28      9.23 o 
   4   1   4       32.80       24.33      9.62 o 
   5   1   4      300.92      324.06     26.45 o 
   6   1   4      359.83      402.69     31.08 o 
   7   1   4        0.63        9.75     17.14 o 
 -10   2   4      101.79       69.05     28.88 o 
  -9   2   4       52.81       35.36     18.72 o 
  -8   2   4        2.00       -4.93     14.65 o 
  -7   2   4        1.35       -2.91     13.93 o 
  -6   2   4       48.90       50.31     15.97 o 
  -5   2   4       38.43       31.45      6.51 o 
  -4   2   4     2074.62     2398.81     91.99 o 
  -3   2   4      260.19      290.58     17.40 o 
  -2   2   4    10149.17    11473.98    192.88 o 
  -1   2   4      135.90      165.12     10.40 o 
   0   2   4      162.58      149.96     10.21 o 
   1   2   4      543.17      465.00     13.48 o 
   2   2   4      800.00      807.70     17.80 o 
   3   2   4      166.27      154.89     11.34 o 
   4   2   4       37.20       18.08      8.96 o 
   5   2   4        0.10        6.90     12.36 o 
   6   2   4       24.02       29.85     16.51 o 
   7   2   4      275.87      416.70     33.66 o 
  -9   3   4       23.60       25.01     18.41 o 
  -8   3   4        0.44       -1.10     14.35 o 
  -7   3   4       48.86       43.84     17.03 o 
  -6   3   4       29.40       14.60     10.20 o 
  -5   3   4      364.41      413.26     20.23 o 
  -4   3   4      985.06     1129.03     21.48 o 
  -3   3   4       60.30       44.50      7.22 o 
  -2   3   4       31.58       48.49     14.29 o 
  -1   3   4       12.06        6.01      5.78 o 
   0   3   4      301.90      271.35     11.14 o 
   1   3   4      135.51      134.90      8.82 o 
   2   3   4      487.17      460.10     16.41 o 
   3   3   4       20.33       17.63      9.44 o 
   4   3   4       19.67       12.52      9.01 o 
   5   3   4      115.09       83.75     17.35 o 
   6   3   4        0.50       -3.04     13.44 o 
   7   3   4      260.75      386.34     39.26 o 
  -9   4   4       18.87       13.07     18.01 o 
  -8   4   4        2.23       -1.53     15.24 o 
  -7   4   4      285.15      256.52     26.31 o 
  -6   4   4      182.39      151.34     16.96 o 
  -5   4   4      885.85      914.87     27.58 o 
  -4   4   4      103.43      123.50     11.63 o 
  -3   4   4      451.85      448.02     14.79 o 
  -2   4   4      948.69      945.32     19.51 o 
  -1   4   4     1994.00     1990.25     44.71 o 
   0   4   4      799.23      868.76     17.51 o 
   1   4   4        8.74        1.80      6.65 o 
   2   4   4      282.30      286.86     15.71 o 
   3   4   4      638.01      635.02     24.38 o 
   4   4   4      530.99      490.09     21.23 o 
   5   4   4       54.71       73.37     16.90 o 
   6   4   4        9.56        3.45     15.88 o 
   7   4   4       10.13        5.73     19.73 o 
  -9   5   4      593.97      728.89     57.12 o 
  -8   5   4        4.72       -3.26     15.48 o 
  -7   5   4       66.73       38.92     15.78 o 
  -6   5   4      629.63      724.41     27.18 o 
  -5   5   4        3.65       -0.69      8.99 o 
  -4   5   4      517.97      561.17     16.07 o 
  -3   5   4      656.92      719.46     17.62 o 
  -2   5   4     1658.94     1727.13     32.58 o 
  -1   5   4      442.93      381.02     14.75 o 
   0   5   4     2143.83     2279.19     37.99 o 
   1   5   4      223.74      248.16     14.19 o 
   2   5   4      107.92      110.97     11.82 o 
   3   5   4      717.96      726.12     23.72 o 
   4   5   4      109.04      102.93     13.41 o 
   5   5   4       25.96       21.73     11.05 o 
   6   5   4       32.30       17.03     15.57 o 
   7   5   4       29.29       33.06     21.45 o 
  -9   6   4       92.57       70.65     21.75 o 
  -8   6   4       16.19       -1.68     15.42 o 
  -7   6   4       26.80       15.56     14.87 o 
  -6   6   4      278.05      274.62     27.02 o 
  -5   6   4       16.07       11.08     10.15 o 
  -4   6   4     1271.43     1405.42     38.86 o 
  -3   6   4       49.29       58.82      8.62 o 
  -2   6   4     3815.20     4215.37    105.23 o 
  -1   6   4      139.44      120.15     10.67 o 
   0   6   4     1675.03     1748.22     31.72 o 
   1   6   4       51.38       42.15      8.88 o 
   2   6   4      564.42      566.16     20.24 o 
   3   6   4       73.92       79.19     12.53 o 
   4   6   4        0.01        4.24      9.05 o 
   5   6   4      135.17      119.02     15.75 o 
   6   6   4        0.16       -7.36     13.35 o 
   7   6   4       38.90       33.15     22.20 o 
  -9   7   4       14.02       14.91     17.98 o 
  -8   7   4      208.21      148.52     23.55 o 
  -7   7   4      162.61      115.43     21.41 o 
  -6   7   4      136.37      180.54     37.03 o 
  -5   7   4       12.97        4.17      8.95 o 
  -4   7   4       85.65      105.02     13.19 o 
  -3   7   4     2998.61     3209.61     40.74 o 
  -2   7   4     1285.41     1298.19     48.01 o 
  -1   7   4       55.12       62.25      8.84 o 
   0   7   4      117.38      116.45     10.31 o 
   1   7   4      185.63      185.13     13.97 o 
   2   7   4        2.32        0.83      7.68 o 
   3   7   4        2.06        0.98      8.49 o 
   4   7   4       88.73       70.74     12.84 o 
   5   7   4      502.97      506.59     24.03 o 
   6   7   4       18.87       29.95     15.27 o 
   7   7   4       62.14       79.58     26.03 o 
  -9   8   4       35.17       11.73     19.42 o 
  -8   8   4        7.98        9.98     16.15 o 
  -7   8   4      704.69      694.33     34.86 o 
  -6   8   4        0.00       -2.64     10.35 o 
  -5   8   4      119.79      102.64     14.96 o 
  -4   8   4      111.65      129.02     14.14 o 
  -3   8   4       13.14        3.84      6.83 o 
  -2   8   4       47.55       19.44      7.14 o 
  -1   8   4     1465.43     1458.16     27.46 o 
   0   8   4       85.49       86.13      9.16 o 
   1   8   4     1229.51     1185.44     26.47 o 
   2   8   4     1684.11     1758.46     33.50 o 
   3   8   4      113.16       93.93     13.21 o 
   4   8   4        6.27       -2.99      8.86 o 
   5   8   4      131.62      126.42     16.67 o 
   6   8   4       99.57      137.22     21.72 o 
   7   8   4       12.74       20.47     21.92 o 
  -9   9   4        6.34        0.20     17.53 o 
  -8   9   4        1.99       -7.58     13.99 o 
  -7   9   4       47.76       56.79     14.76 o 
  -6   9   4        0.85       -9.01      9.76 o 
  -5   9   4       16.17       12.86     10.65 o 
  -4   9   4      385.38      351.20     22.57 o 
  -3   9   4      560.43      563.24     19.35 o 
  -2   9   4     1997.62     2147.18     35.42 o 
  -1   9   4       77.98       96.82     10.86 o 
   0   9   4       15.35        5.30      5.76 o 
   1   9   4      931.20      894.92     23.10 o 
   2   9   4       10.89        0.16      8.42 o 
   3   9   4        7.88        7.15      8.98 o 
   4   9   4       47.09       33.07     11.47 o 
   5   9   4       96.92       80.20     14.45 o 
   6   9   4        0.03       -0.18     13.99 o 
   7   9   4       63.48       92.54     30.57 o 
  -9  10   4        0.15       -7.04     17.07 o 
  -8  10   4       82.59       58.17     19.89 o 
  -7  10   4       20.48       23.34     13.31 o 
  -6  10   4       78.18       60.53     13.81 o 
  -5  10   4       71.66       62.58     13.15 o 
  -4  10   4     1547.94     1601.04     41.41 o 
  -3  10   4      145.78      117.83     12.29 o 
  -2  10   4     1759.82     1859.43     34.04 o 
  -1  10   4       35.36       30.82      8.12 o 
   0  10   4        3.64        3.98      6.09 o 
   1  10   4      219.32      212.77     18.05 o 
   2  10   4       23.31       18.05      9.34 o 
   3  10   4      293.32      345.13     20.94 o 
   4  10   4      307.96      287.74     20.95 o 
   5  10   4      208.03      201.95     20.12 o 
   6  10   4        3.91        6.59     15.34 o 
   7  10   4       53.83       57.27     25.63 o 
  -9  11   4        0.03      -14.09     16.95 o 
  -8  11   4       94.15       66.18     20.05 o 
  -7  11   4       78.02       59.27     15.93 o 
  -6  11   4      880.34      853.79     29.72 o 
  -5  11   4      103.02       60.51     13.41 o 
  -4  11   4       18.05       11.68      7.99 o 
  -3  11   4      134.48      131.69     13.22 o 
  -2  11   4        1.92       -0.93      6.80 o 
  -1  11   4      901.62      816.52     22.65 o 
   0  11   4      122.19      118.00     11.47 o 
   1  11   4      166.76      202.47     18.70 o 
   2  11   4        9.02        0.74      8.01 o 
   3  11   4       62.75       51.30     11.68 o 
   4  11   4      269.81      274.18     20.97 o 
   5  11   4       65.86       52.29     14.46 o 
   6  11   4       47.93       37.92     19.44 o 
   7  11   4       26.82       33.10     22.07 o 
  -9  12   4        4.03        3.80     18.57 o 
  -8  12   4        1.99       -4.02     15.94 o 
  -7  12   4      551.57      529.68     26.81 o 
  -6  12   4       50.48       21.65     12.03 o 
  -5  12   4      159.45      149.44     16.80 o 
  -4  12   4        4.81        3.28      7.41 o 
  -3  12   4      205.75      220.36     15.88 o 
  -2  12   4       61.43       55.00     10.36 o 
  -1  12   4        9.13       11.09      7.54 o 
   0  12   4      328.90      312.98     23.56 o 
   1  12   4      513.85      467.46     23.39 o 
   2  12   4        0.29       -7.67      7.72 o 
   3  12   4      524.63      456.35     21.75 o 
   4  12   4      195.61      197.24     19.12 o 
   5  12   4        3.55       -3.09     12.20 o 
   6  12   4        2.54        6.37     14.76 o 
  -9  13   4        0.81       -1.42     20.35 o 
  -8  13   4        9.02       10.19     16.61 o 
  -7  13   4       39.61       39.76     14.24 o 
  -6  13   4       22.02       13.44     11.75 o 
  -5  13   4      648.02      637.59     29.84 o 
  -4  13   4        2.00        0.03      7.49 o 
  -3  13   4       37.51       25.88      9.33 o 
  -2  13   4        1.04       -5.64      7.26 o 
  -1  13   4      665.64      634.45     22.02 o 
   0  13   4      117.78      114.53     12.29 o 
   1  13   4      684.12      647.85     19.30 o 
   2  13   4       38.75       18.46     10.90 o 
   3  13   4       12.91        6.50     11.60 o 
   4  13   4       56.08       50.61     15.23 o 
   5  13   4        0.07        4.30     11.58 o 
   6  13   4        1.90      -12.40     14.98 o 
  -9  14   4       12.17       -0.93     20.16 o 
  -8  14   4       84.86       68.97     23.71 o 
  -7  14   4      230.65      199.07     27.86 o 
  -6  14   4      504.14      511.44     25.66 o 
  -5  14   4       47.65       25.97     13.21 o 
  -4  14   4       78.72       46.14     13.56 o 
  -3  14   4      125.14      106.67     13.11 o 
  -2  14   4      609.10      539.56     21.67 o 
  -1  14   4        0.28       -2.32      8.39 o 
   0  14   4      284.66      282.30     16.83 o 
   1  14   4      222.49      208.22     20.10 o 
   2  14   4      113.82      118.88     18.07 o 
   3  14   4      147.93      128.21     15.89 o 
   4  14   4       56.78       42.67     12.94 o 
   5  14   4        0.00       -6.10     11.80 o 
   6  14   4       40.52       55.40     21.10 o 
  -8  15   4       62.25       73.34     24.16 o 
  -7  15   4      142.13      135.52     21.91 o 
  -6  15   4       10.43       -5.16     11.63 o 
  -5  15   4      573.97      558.18     29.28 o 
  -4  15   4       61.29       41.96     13.68 o 
  -3  15   4      210.50      193.78     16.58 o 
  -2  15   4      266.08      264.82     18.69 o 
  -1  15   4       24.71        4.07      8.78 o 
   0  15   4       68.93       58.54     11.36 o 
   1  15   4      239.25      274.89     23.20 o 
   2  15   4      117.80       92.83     16.35 o 
   3  15   4      304.94      345.31     27.22 o 
   4  15   4        5.65       -6.65     11.83 o 
   5  15   4       25.15        8.36     13.70 o 
   6  15   4        3.45        1.31     17.86 o 
  -8  16   4      310.95      328.98     38.34 o 
  -7  16   4       48.06       18.61     14.50 o 
  -6  16   4      148.07      120.19     19.66 o 
  -5  16   4     1273.16     1237.85     41.55 o 
  -4  16   4        2.56       -0.39     11.22 o 
  -3  16   4     2275.76     2208.74     42.72 o 
  -2  16   4       21.48        7.68      8.98 o 
  -1  16   4      296.91      290.33     18.80 o 
   0  16   4     1186.48     1240.99     31.42 o 
   1  16   4      158.04      134.84     18.06 o 
   2  16   4       17.27       10.10     11.50 o 
   3  16   4        8.24        2.66     11.67 o 
   4  16   4        7.50       -3.19     13.03 o 
   5  16   4        1.94       -3.85     13.45 o 
   6  16   4        7.62        5.41     14.55 o 
  -8  17   4        0.11      -11.48     18.72 o 
  -7  17   4       42.81       34.07     16.23 o 
  -6  17   4        1.32        0.65     12.34 o 
  -5  17   4      101.10       77.39     17.11 o 
  -4  17   4      195.92      164.51     19.94 o 
  -3  17   4        2.22       -2.40      9.38 o 
  -2  17   4      120.37       93.45     13.96 o 
  -1  17   4      117.12      114.59     14.33 o 
   0  17   4      763.62      804.75     26.43 o 
   1  17   4      652.28      679.90     31.21 o 
   2  17   4       53.94       42.55     14.29 o 
   3  17   4      590.20      661.91     32.50 o 
   4  17   4       25.23       25.52     15.34 o 
   5  17   4       78.41       77.43     19.20 o 
   6  17   4        0.93        7.26     17.14 o 
  -8  18   4        0.92       -5.28     16.04 o 
  -7  18   4       14.49        5.46     14.10 o 
  -6  18   4       76.82       67.40     17.47 o 
  -5  18   4      169.27      161.39     21.66 o 
  -4  18   4     1020.69      990.57     37.88 o 
  -3  18   4      749.49      758.49     34.76 o 
  -2  18   4       47.13       43.28     11.86 o 
  -1  18   4       68.70       66.29     13.10 o 
   0  18   4      430.83      449.93     28.28 o 
   1  18   4       45.44       40.55     14.82 o 
   2  18   4        1.00        2.46     12.24 o 
   3  18   4      138.09      111.92     19.54 o 
   4  18   4       34.58       32.80     16.60 o 
   5  18   4        1.86       -4.59     14.33 o 
  -8  19   4       11.94       16.59     19.25 o 
  -7  19   4        1.89      -11.25     14.62 o 
  -6  19   4      274.67      252.63     26.39 o 
  -5  19   4       19.95       12.65     13.90 o 
  -4  19   4       22.28        5.63     12.33 o 
  -3  19   4       59.04       37.66     12.20 o 
  -2  19   4        7.84       -3.14      9.11 o 
  -1  19   4      125.97      131.90     17.60 o 
   0  19   4      472.15      459.66     22.37 o 
   1  19   4     1085.41     1119.90     40.81 o 
   2  19   4       97.72       87.83     18.59 o 
   3  19   4      228.68      241.90     25.45 o 
   4  19   4      295.74      399.38     33.00 o 
   5  19   4       15.83       20.64     19.98 o 
  -7  20   4      215.49      228.07     27.48 o 
  -6  20   4        0.02        1.39     13.96 o 
  -5  20   4       43.96       51.29     15.16 o 
  -4  20   4      327.94      318.92     27.21 o 
  -3  20   4     1040.47      977.36     32.08 o 
  -2  20   4       32.54       17.60     10.94 o 
  -1  20   4      338.93      338.27     22.25 o 
   0  20   4      133.76      133.48     16.70 o 
   1  20   4        3.34       12.65     13.25 o 
   2  20   4       42.46       28.97     14.54 o 
   3  20   4        0.62        6.25     13.33 o 
   4  20   4       86.03       94.53     20.01 o 
   5  20   4       70.38       72.57     23.89 o 
  -7  21   4       13.04       16.42     17.59 o 
  -6  21   4        0.17       -6.29     13.96 o 
  -5  21   4        5.94        2.51     12.47 o 
  -4  21   4       66.24       48.16     15.74 o 
  -3  21   4      215.93      193.53     19.07 o 
  -2  21   4        0.92       -0.56     10.17 o 
  -1  21   4        2.72       -0.35     10.13 o 
   0  21   4       72.13       73.90     17.95 o 
   1  21   4      374.48      418.49     32.02 o 
   2  21   4       16.73        9.96     13.71 o 
   3  21   4        5.43       13.98     15.31 o 
   4  21   4      105.34      178.71     25.49 o 
   5  21   4        2.74        1.21     19.18 o 
  -7  22   4        0.07       -9.79     16.68 o 
  -6  22   4        3.55        4.62     15.45 o 
  -5  22   4        1.03       -4.54     12.89 o 
  -4  22   4        0.53       -4.86     12.72 o 
  -3  22   4       25.80        8.52     13.42 o 
  -2  22   4      192.84      232.41     20.67 o 
  -1  22   4        8.69       -3.51      9.81 o 
   0  22   4      661.92      689.31     34.81 o 
   1  22   4      456.95      550.91     35.18 o 
   2  22   4      179.83      208.17     25.40 o 
   3  22   4        1.90        5.52     14.43 o 
   4  22   4        1.12        8.06     15.85 o 
  -7  23   4       38.92       42.46     20.00 o 
  -6  23   4      181.91      169.79     25.74 o 
  -5  23   4       32.31       37.26     17.82 o 
  -4  23   4      269.69      213.64     25.28 o 
  -3  23   4      147.25      125.73     20.24 o 
  -2  23   4        3.23        1.43     10.81 o 
  -1  23   4       23.58       11.70     11.41 o 
   0  23   4        0.06        7.99     13.97 o 
   1  23   4        1.59       12.49     13.86 o 
   2  23   4       51.44       40.30     17.03 o 
   3  23   4      117.82      170.62     24.86 o 
   4  23   4       11.08       13.16     17.49 o 
  -6  24   4        8.33        8.65     16.85 o 
  -5  24   4      104.51      116.27     21.75 o 
  -4  24   4        0.30       -9.60     12.43 o 
  -3  24   4        7.78        4.76     13.85 o 
  -2  24   4       29.36       27.35     13.22 o 
  -1  24   4        8.64        5.28     13.06 o 
   0  24   4      477.02      554.35     34.75 o 
   1  24   4      295.74      307.08     30.40 o 
   2  24   4        0.00       -1.54     14.42 o 
   3  24   4       10.67       24.62     17.10 o 
   4  24   4      112.61      155.93     26.00 o 
  -6  25   4        0.96        3.09     16.85 o 
  -5  25   4        4.82       -2.99     15.53 o 
  -4  25   4       14.67       17.44     15.76 o 
  -3  25   4       27.43       16.66     15.22 o 
  -2  25   4      144.42      134.86     18.79 o 
  -1  25   4       54.45       61.07     17.83 o 
   0  25   4      515.18      603.94     34.99 o 
   1  25   4        2.70        7.49     15.53 o 
   2  25   4        8.63        6.90     15.41 o 
   3  25   4        1.85       -8.69     16.59 o 
  -5  26   4       56.27       67.28     19.84 o 
  -4  26   4       33.82       25.78     16.14 o 
  -3  26   4       15.22        6.71     17.40 o 
  -2  26   4       26.02       31.95     13.61 o 
  -1  26   4        5.17       11.34     15.73 o 
   0  26   4      348.52      452.75     35.41 o 
   1  26   4       47.49       63.12     19.83 o 
   2  26   4        8.64        2.81     16.96 o 
   3  26   4        0.16      -14.05     17.00 o 
  -5  27   4       54.77       36.29     20.80 o 
  -4  27   4       99.68      108.45     23.15 o 
  -3  27   4       29.89       21.90     16.18 o 
  -2  27   4        4.52       -3.16     12.65 o 
  -1  27   4      140.53      168.82     24.64 o 
   0  27   4        3.60       13.38     15.33 o 
   1  27   4      155.00      207.60     27.84 o 
   2  27   4       10.81        6.40     17.46 o 
   3  27   4       43.35       74.61     22.71 o 
  -4  28   4      137.79      127.54     24.06 o 
  -3  28   4      170.02      182.33     26.40 o 
  -2  28   4      103.22      106.29     26.21 o 
  -1  28   4        5.46       -1.60     14.64 o 
   0  28   4        2.32        6.97     16.08 o 
   1  28   4       34.11       50.58     20.09 o 
   2  28   4       19.17       23.43     18.33 o 
  -4  29   4        3.30        7.51     18.80 o 
  -3  29   4      109.14      134.10     23.84 o 
  -2  29   4        9.48       15.54     20.08 o 
  -1  29   4      205.23      240.21     32.04 o 
   0  29   4        1.05       17.24     17.03 o 
   1  29   4       41.39       60.14     23.17 o 
  -3  30   4      337.13      528.32     46.19 o 
  -2  30   4       48.59       32.15     28.10 o 
  -1  30   4        4.05       -0.25     19.72 o 
   0  30   4        8.37        5.19     19.84 o 
  -9   0   5       19.88      -12.76     24.86 o 
  -7   0   5      337.36      376.72    126.89 o 
  -5   0   5      424.08      420.33     30.43 o 
  -3   0   5      297.52      352.17     22.08 o 
  -1   0   5      114.99      144.29     15.81 o 
   1   0   5     1179.43     1178.44     29.35 o 
   3   0   5      981.57      988.43     48.60 o 
   5   0   5        1.29       17.32     21.57 o 
   7   0   5        6.98       33.66     27.86 o 
  -9   1   5      376.67      373.28    112.21 o 
  -8   1   5       38.07       10.49     16.37 o 
  -7   1   5       88.19       61.77     18.69 o 
  -6   1   5       23.55       11.62     15.21 o 
  -5   1   5      225.06      247.27     27.20 o 
  -4   1   5       79.70       75.52     10.43 o 
  -3   1   5        9.14       13.01      6.80 o 
  -2   1   5       49.13       50.65      8.43 o 
  -1   1   5      135.61      109.83     10.28 o 
   0   1   5      123.03      141.31     10.93 o 
   1   1   5        7.70        5.80      6.69 o 
   2   1   5      983.50      961.32     21.80 o 
   3   1   5      190.91      197.06     20.75 o 
   4   1   5     2738.16     3090.52     62.38 o 
   5   1   5      180.08      201.46     23.96 o 
   6   1   5      119.33      150.91     23.19 o 
  -9   2   5        9.15       14.93     19.77 o 
  -8   2   5        0.42        5.64     15.50 o 
  -7   2   5        0.21       -4.49     14.93 o 
  -6   2   5       66.28       55.83     17.92 o 
  -5   2   5       14.76        9.68      7.22 o 
  -4   2   5      587.64      596.58     23.46 o 
  -3   2   5       84.94      119.24     17.55 o 
  -2   2   5        0.11        2.14      6.00 o 
  -1   2   5       91.03      103.49      9.72 o 
   0   2   5      334.27      334.35     13.80 o 
   1   2   5       80.23       73.62      9.40 o 
   2   2   5      550.92      538.23     23.71 o 
   3   2   5       58.97       46.99     14.17 o 
   4   2   5       20.34       65.46     18.31 o 
   5   2   5      264.97      289.76     27.36 o 
   6   2   5       15.79        9.75     15.50 o 
  -9   3   5        0.07       -5.22     18.64 o 
  -8   3   5      285.89      240.18     39.75 o 
  -7   3   5      552.42      561.56     37.93 o 
  -6   3   5        1.36        6.15     14.52 o 
  -5   3   5       34.32       27.44     11.08 o 
  -4   3   5      624.69      714.76     20.15 o 
  -3   3   5     2073.57     2293.90     33.80 o 
  -2   3   5      294.17      286.54     19.05 o 
  -1   3   5       45.34       42.56      8.22 o 
   0   3   5     2687.41     2998.21     64.74 o 
   1   3   5      105.60      116.33     10.31 o 
   2   3   5       37.14       38.76     10.40 o 
   3   3   5      720.36      703.52     28.80 o 
   4   3   5      721.82      685.02     31.49 o 
   5   3   5       20.33       32.20     15.23 o 
   6   3   5      134.16      170.57     24.78 o 
  -9   4   5       40.87       25.74     19.20 o 
  -8   4   5       17.65        3.81     16.23 o 
  -7   4   5       45.20       23.79     16.83 o 
  -6   4   5      402.81      402.31     24.36 o 
  -5   4   5       31.51       25.96     10.93 o 
  -4   4   5      494.30      529.15     18.34 o 
  -3   4   5     1765.99     1963.09     31.58 o 
  -2   4   5      341.09      372.02     15.07 o 
  -1   4   5      937.32      932.00     20.67 o 
   0   4   5      746.93      762.32     18.93 o 
   1   4   5      185.23      154.08     10.27 o 
   2   4   5       16.27        0.27      8.58 o 
   3   4   5       40.26       43.17     11.96 o 
   4   4   5      244.84      288.92     33.64 o 
   5   4   5       30.13       34.26     15.75 o 
   6   4   5       39.72       46.34     18.39 o 
  -9   5   5        1.50        1.69     17.15 o 
  -8   5   5       16.46        2.46     17.27 o 
  -7   5   5      374.61      332.38     51.16 o 
  -6   5   5      312.74      349.43     24.04 o 
  -5   5   5        0.01        1.38      9.46 o 
  -4   5   5      189.22      199.59     14.03 o 
  -3   5   5      179.10      205.74     13.95 o 
  -2   5   5       36.45       29.84      8.16 o 
  -1   5   5       84.73       91.20      9.88 o 
   0   5   5       47.36       36.52      7.60 o 
   1   5   5      532.30      472.05     19.51 o 
   2   5   5      145.48      148.39     15.28 o 
   3   5   5        8.57        9.08     10.06 o 
   4   5   5      258.35      282.66     25.50 o 
   5   5   5      121.17      115.27     20.32 o 
   6   5   5        4.47       -2.83     14.79 o 
  -9   6   5       59.36       26.63     20.39 o 
  -8   6   5       19.38        3.95     15.45 o 
  -7   6   5      174.09      167.33     23.78 o 
  -6   6   5      257.21      245.31     20.83 o 
  -5   6   5      156.26      139.01     16.31 o 
  -4   6   5      470.27      509.81     22.05 o 
  -3   6   5      425.89      470.99     21.25 o 
  -2   6   5     1190.37     1095.01     26.30 o 
  -1   6   5     2375.96     2386.17     36.61 o 
   0   6   5     1543.86     1542.39     33.55 o 
   1   6   5       36.36       31.88     10.23 o 
   2   6   5       24.61        8.81      9.25 o 
   3   6   5     1514.89     1517.76     36.00 o 
   4   6   5        3.69       -0.48     12.10 o 
   5   6   5        8.82       22.44     14.38 o 
   6   6   5       18.33       27.80     16.84 o 
  -9   7   5       30.64       18.80     19.32 o 
  -8   7   5      450.97      480.94     51.13 o 
  -7   7   5      478.74      472.41     51.71 o 
  -6   7   5       76.21       81.27     15.23 o 
  -5   7   5       53.93       34.68     11.88 o 
  -4   7   5     2858.07     3337.66     49.69 o 
  -3   7   5     2792.65     3040.24     56.19 o 
  -2   7   5      203.08      181.37     14.66 o 
  -1   7   5        2.50       -1.33      6.50 o 
   0   7   5      335.96      302.31     12.60 o 
   1   7   5      461.99      449.07     19.40 o 
   2   7   5        6.13        5.02      9.23 o 
   3   7   5        0.00        4.80      9.86 o 
   4   7   5        5.18        0.57     10.48 o 
   5   7   5        0.00       -4.49     12.69 o 
   6   7   5       22.35        4.21     16.19 o 
  -9   8   5        3.20        1.88     18.56 o 
  -8   8   5       15.85       14.37     16.45 o 
  -7   8   5        7.90        1.23     15.47 o 
  -6   8   5      253.28      254.03     21.23 o 
  -5   8   5       54.35       41.29     12.33 o 
  -4   8   5       62.85       72.13     11.51 o 
  -3   8   5       46.88       41.13     10.13 o 
  -2   8   5      308.50      316.29     16.71 o 
  -1   8   5      134.43      123.28     12.01 o 
   0   8   5       27.43       33.31      8.41 o 
   1   8   5      214.20      200.51     16.38 o 
   2   8   5       16.96       12.50      9.69 o 
   3   8   5      307.21      317.97     20.96 o 
   4   8   5       14.19        1.08     10.87 o 
   5   8   5       65.48       58.90     17.22 o 
   6   8   5        0.01        4.59     15.96 o 
  -9   9   5       75.42       39.82     21.43 o 
  -8   9   5      133.61      111.73     24.77 o 
  -7   9   5      299.37      318.63     43.86 o 
  -6   9   5      105.42       71.63     14.51 o 
  -5   9   5       10.25        6.74      9.99 o 
  -4   9   5      856.57      852.03     24.61 o 
  -3   9   5       45.45       31.84      9.48 o 
  -2   9   5      468.47      412.37     18.35 o 
  -1   9   5      462.45      477.42     19.04 o 
   0   9   5      405.79      339.92     14.75 o 
   1   9   5      377.80      361.70     19.18 o 
   2   9   5       54.04       31.10     10.58 o 
   3   9   5        8.85        8.82     10.03 o 
   4   9   5        5.12        4.62     10.68 o 
   5   9   5       32.49       20.32     15.24 o 
   6   9   5       17.38       20.71     17.67 o 
  -9  10   5        4.18      -13.45     18.78 o 
  -8  10   5       60.11       51.06     21.18 o 
  -7  10   5      395.80      363.32     38.59 o 
  -6  10   5       36.22       31.75     12.35 o 
  -5  10   5      322.25      302.92     21.61 o 
  -4  10   5      416.22      407.15     19.08 o 
  -3  10   5       87.79       82.46     12.23 o 
  -2  10   5        0.60       -0.89      7.65 o 
  -1  10   5       23.02        1.35      7.27 o 
   0  10   5      278.30      276.75     16.25 o 
   1  10   5        0.20       -5.13      9.57 o 
   2  10   5      363.70      343.41     20.23 o 
   3  10   5       39.53       15.55     10.95 o 
   4  10   5        2.15       -0.13     10.71 o 
   5  10   5       54.83       75.97     18.37 o 
   6  10   5       25.88       32.79     18.30 o 
  -9  11   5       12.51       -4.81     18.16 o 
  -8  11   5        0.19       -4.80     16.53 o 
  -7  11   5        4.64        1.89     12.31 o 
  -6  11   5      500.50      475.57     25.70 o 
  -5  11   5        0.26       -1.79      9.90 o 
  -4  11   5      279.84      262.61     17.05 o 
  -3  11   5      234.68      208.84     19.75 o 
  -2  11   5       31.69       27.19      9.59 o 
  -1  11   5       90.36       84.58     11.33 o 
   0  11   5        9.56        1.69      7.41 o 
   1  11   5      110.28      104.39     16.37 o 
   2  11   5       45.08       21.90     10.31 o 
   3  11   5       18.83       16.25     11.20 o 
   4  11   5      143.39      131.00     17.96 o 
   5  11   5       24.85        8.98     14.63 o 
   6  11   5       15.21       32.48     22.88 o 
  -9  12   5       11.25        3.75     20.86 o 
  -8  12   5       55.21       51.64     23.55 o 
  -7  12   5        7.48        9.34     13.20 o 
  -6  12   5       10.24       10.68     12.51 o 
  -5  12   5      409.72      422.27     26.78 o 
  -4  12   5      393.06      369.63     19.17 o 
  -3  12   5      219.06      215.00     17.55 o 
  -2  12   5       27.18       14.25      8.91 o 
  -1  12   5       20.85        7.90      8.71 o 
   0  12   5      439.20      393.81     23.38 o 
   1  12   5       22.54       15.23     11.75 o 
   2  12   5      354.12      311.76     20.15 o 
   3  12   5        5.68        2.24     10.65 o 
   4  12   5      394.79      441.69     26.85 o 
   5  12   5        4.61        5.19     13.28 o 
   6  12   5      124.27      136.71     36.63 o 
  -9  13   5        9.95       -4.71     20.29 o 
  -8  13   5      233.08      252.58     34.65 o 
  -7  13   5      121.94      125.79     21.54 o 
  -6  13   5      590.34      632.67     33.50 o 
  -5  13   5      332.68      373.27     28.63 o 
  -4  13   5       41.64       30.22     13.17 o 
  -3  13   5      682.04      677.07     24.92 o 
  -2  13   5       21.04        6.57      8.61 o 
  -1  13   5       62.72       64.72     12.03 o 
   0  13   5     1643.08     1664.02     43.83 o 
   1  13   5       91.92       93.05     16.45 o 
   2  13   5      132.07      134.64     18.73 o 
   3  13   5       59.56       35.94     12.53 o 
   4  13   5        0.00       -6.84     11.56 o 
   5  13   5       41.98       35.85     16.58 o 
   6  13   5        9.72       12.88     26.68 o 
  -8  14   5       60.11       37.07     21.61 o 
  -7  14   5       82.23       76.11     18.75 o 
  -6  14   5       74.96       75.82     17.34 o 
  -5  14   5       32.37       28.90     13.84 o 
  -4  14   5       50.73       34.19     13.88 o 
  -3  14   5     1222.44     1200.65     32.05 o 
  -2  14   5        0.09        2.16      9.19 o 
  -1  14   5      570.71      545.07     22.04 o 
   0  14   5      516.58      490.21     26.48 o 
   1  14   5        7.45        7.74     11.16 o 
   2  14   5      435.06      459.71     26.86 o 
   3  14   5       21.82       18.93     12.84 o 
   4  14   5        3.81       -1.77     12.56 o 
   5  14   5      173.87      250.06     27.23 o 
  -8  15   5       30.85       24.75     21.61 o 
  -7  15   5        5.71       13.44     14.53 o 
  -6  15   5       10.64        6.13     13.59 o 
  -5  15   5       11.36        3.67     11.26 o 
  -4  15   5      193.00      186.05     21.15 o 
  -3  15   5       51.91       34.76     11.33 o 
  -2  15   5        0.02       -1.84      8.50 o 
  -1  15   5       29.41       14.41     10.09 o 
   0  15   5       60.34       56.28     15.26 o 
   1  15   5        9.12        0.63     11.51 o 
   2  15   5       11.24       -0.97     10.82 o 
   3  15   5      788.65      799.39     35.28 o 
   4  15   5        4.78        6.99     14.70 o 
   5  15   5       45.03       26.66     17.00 o 
  -8  16   5       27.44       25.91     21.78 o 
  -7  16   5        6.52        1.47     13.88 o 
  -6  16   5       42.91       33.86     15.62 o 
  -5  16   5       33.57       17.23     13.07 o 
  -4  16   5     1085.55      984.27     36.72 o 
  -3  16   5      140.34      120.95     15.80 o 
  -2  16   5        0.10        0.37      9.12 o 
  -1  16   5      143.51      128.32     15.58 o 
   0  16   5      152.63      144.88     19.79 o 
   1  16   5        0.66       -4.29     11.27 o 
   2  16   5        0.10       -7.49     11.93 o 
   3  16   5      155.54      125.63     20.30 o 
   4  16   5        0.06        9.27     14.15 o 
   5  16   5       29.31       25.32     17.87 o 
  -8  17   5       82.69       70.15     25.37 o 
  -7  17   5       57.29       59.61     18.04 o 
  -6  17   5        2.48       -4.85     12.67 o 
  -5  17   5       32.85        4.41     12.60 o 
  -4  17   5      332.40      345.10     27.06 o 
  -3  17   5       55.63       51.59     12.51 o 
  -2  17   5      447.14      424.16     22.56 o 
  -1  17   5     1473.43     1534.19     37.36 o 
   0  17   5      125.04      129.79     19.46 o 
   1  17   5      822.86      880.47     37.09 o 
   2  17   5       23.07       17.12     13.96 o 
   3  17   5      107.59      101.32     19.65 o 
   4  17   5      207.54      160.43     23.11 o 
   5  17   5        0.27        5.21     16.54 o 
  -8  18   5       73.87       57.13     25.48 o 
  -7  18   5       27.11       22.87     16.53 o 
  -6  18   5       27.55       10.80     14.60 o 
  -5  18   5      388.42      435.91     32.53 o 
  -4  18   5      676.26      629.24     31.35 o 
  -3  18   5      188.94      165.93     17.23 o 
  -2  18   5        1.40        2.31      9.86 o 
  -1  18   5      466.11      473.79     31.59 o 
   0  18   5        0.25        3.09     12.45 o 
   1  18   5      158.63      213.20     24.20 o 
   2  18   5       64.62       64.07     17.58 o 
   3  18   5      121.38      109.70     21.47 o 
   4  18   5       54.61       75.86     20.05 o 
   5  18   5        0.06      -11.11     17.29 o 
  -8  19   5        3.32      -11.74     20.57 o 
  -7  19   5        3.38        6.56     16.86 o 
  -6  19   5      189.38      190.69     24.97 o 
  -5  19   5      109.41      114.61     20.36 o 
  -4  19   5      200.95      196.07     23.32 o 
  -3  19   5      208.28      214.52     19.31 o 
  -2  19   5        0.00       -3.70      9.92 o 
  -1  19   5       80.03       57.17     16.25 o 
   0  19   5      119.33      118.42     19.31 o 
   1  19   5        0.31       -0.82     13.49 o 
   2  19   5      366.98      434.13     33.12 o 
   3  19   5       18.39        5.36     14.95 o 
   4  19   5       10.36       13.64     16.35 o 
   5  19   5        2.39       -2.98     16.51 o 
  -7  20   5       98.98       88.95     21.83 o 
  -6  20   5       23.47       22.68     17.09 o 
  -5  20   5        6.44        0.60     13.14 o 
  -4  20   5      366.83      347.87     28.91 o 
  -3  20   5        3.05       -2.66     10.10 o 
  -2  20   5      501.84      482.92     24.68 o 
  -1  20   5      167.30      180.28     22.72 o 
   0  20   5      303.29      300.46     28.04 o 
   1  20   5       93.63       80.82     19.02 o 
   2  20   5      130.63      123.22     20.71 o 
   3  20   5       11.10       -6.59     14.37 o 
   4  20   5       32.56       31.76     17.66 o 
  -7  21   5       19.29       12.31     17.63 o 
  -6  21   5       10.57        7.72     16.30 o 
  -5  21   5      178.86      147.61     22.77 o 
  -4  21   5        0.47       -5.83     12.71 o 
  -3  21   5        1.63       -4.79     12.60 o 
  -2  21   5       22.37        1.72     10.82 o 
  -1  21   5      953.04     1002.35     40.33 o 
   0  21   5      286.34      320.05     29.23 o 
   1  21   5        1.72       11.13     14.22 o 
   2  21   5      115.65      107.44     21.15 o 
   3  21   5      424.69      590.10     38.39 o 
   4  21   5        0.55        1.32     15.85 o 
  -7  22   5       52.87       55.38     20.39 o 
  -6  22   5        7.50       -0.98     16.14 o 
  -5  22   5       54.65       50.06     17.67 o 
  -4  22   5        1.47        8.07     14.16 o 
  -3  22   5       35.34       35.14     15.62 o 
  -2  22   5      294.89      327.38     25.25 o 
  -1  22   5      359.43      380.63     30.94 o 
   0  22   5      340.93      368.26     41.39 o 
   1  22   5        4.08        4.77     14.54 o 
   2  22   5       33.84       32.90     17.00 o 
   3  22   5       81.50       83.41     21.02 o 
   4  22   5        0.25       -1.80     17.53 o 
  -6  23   5      459.06      531.59     37.97 o 
  -5  23   5       25.82       23.00     16.87 o 
  -4  23   5       77.10       80.60     18.60 o 
  -3  23   5       82.97       85.65     18.95 o 
  -2  23   5      317.45      361.31     30.81 o 
  -1  23   5       75.95       92.97     19.37 o 
   0  23   5       10.79        8.82     15.02 o 
   1  23   5        4.88       -1.86     14.21 o 
   2  23   5       27.38       23.65     17.06 o 
   3  23   5        1.12        5.00     16.51 o 
  -6  24   5      136.61      145.00     24.52 o 
  -5  24   5        2.75        3.51     15.59 o 
  -4  24   5       31.20       32.32     15.55 o 
  -3  24   5       15.34        2.40     13.62 o 
  -2  24   5       13.51       26.93     16.11 o 
  -1  24   5       81.64       81.59     20.25 o 
   0  24   5       12.80       18.33     15.38 o 
   1  24   5      217.74      218.15     27.61 o 
   2  24   5       29.62       22.90     18.05 o 
   3  24   5        1.21       11.72     18.10 o 
  -6  25   5        2.34       -5.30     16.35 o 
  -5  25   5       71.51       50.16     19.48 o 
  -4  25   5       74.92       50.70     17.73 o 
  -3  25   5      212.34      270.96     28.09 o 
  -2  25   5       30.93       31.81     16.19 o 
  -1  25   5        0.81        3.37     15.28 o 
   0  25   5      151.49      157.00     23.83 o 
   1  25   5       42.69       55.39     19.85 o 
   2  25   5       21.08       30.39     18.99 o 
   3  25   5       51.90       69.79     22.39 o 
  -5  26   5       19.25       12.31     17.57 o 
  -4  26   5        6.37        4.45     15.18 o 
  -3  26   5        2.22        8.62     15.67 o 
  -2  26   5        7.01       11.16     16.19 o 
  -1  26   5       10.03        1.69     15.50 o 
   0  26   5      104.96       83.41     20.57 o 
   1  26   5       35.84       48.54     19.92 o 
   2  26   5        2.55        6.54     18.25 o 
  -5  27   5       17.76       22.23     18.75 o 
  -4  27   5        5.19       -4.57     16.26 o 
  -3  27   5       12.07       -5.60     18.33 o 
  -2  27   5        1.84       -4.36     18.92 o 
  -1  27   5      125.74      115.22     23.32 o 
   0  27   5       41.39       52.36     20.16 o 
   1  27   5       44.83       55.15     20.82 o 
   2  27   5      185.39      258.04     34.44 o 
  -4  28   5       10.03       19.01     17.84 o 
  -3  28   5        9.17       14.69     19.21 o 
  -2  28   5        0.38       -2.51     20.49 o 
  -1  28   5      110.75      106.98     23.56 o 
   0  28   5       88.05       99.01     23.55 o 
   1  28   5      244.38      335.49     34.88 o 
  -3  29   5       16.39        5.56     21.10 o 
  -2  29   5       41.96       46.93     25.42 o 
  -1  29   5       37.31       22.36     18.79 o 
   0  29   5       73.71       78.05     23.25 o 
  -8   0   6       31.41       10.62     29.61 o 
  -6   0   6      316.51      307.13     40.62 o 
  -4   0   6      416.73      389.32     24.75 o 
  -2   0   6      985.66     1021.21     35.19 o 
   0   0   6      937.05      885.15     31.29 o 
   2   0   6      783.40      826.13     46.60 o 
   4   0   6      368.29      426.65     43.95 o 
   6   0   6       15.94       16.35     26.41 o 
  -9   1   6       52.35       17.28     20.69 o 
  -8   1   6        2.02        3.82     17.61 o 
  -7   1   6      127.53      111.56     22.06 o 
  -6   1   6        0.12        8.59     14.32 o 
  -5   1   6        0.49        0.33      7.52 o 
  -4   1   6      422.70      467.64     18.79 o 
  -3   1   6       84.29       77.41     11.32 o 
  -2   1   6      899.75      836.32     24.62 o 
  -1   1   6      467.71      503.76     19.61 o 
   0   1   6      580.18      552.38     18.53 o 
   1   1   6       26.81       17.30      8.14 o 
   2   1   6     1005.03     1017.81     35.45 o 
   3   1   6       28.88       24.99     14.04 o 
   4   1   6       41.45       40.30     15.95 o 
   5   1   6       21.80       20.23     18.18 o 
   6   1   6        0.30       -2.15     17.65 o 
  -9   2   6       31.59       -1.70     19.05 o 
  -8   2   6        8.38       -0.26     16.04 o 
  -7   2   6      131.24      145.50     23.53 o 
  -6   2   6      205.14      234.41     26.11 o 
  -5   2   6        0.05       -8.11      9.15 o 
  -4   2   6      146.33      181.38     14.44 o 
  -3   2   6       93.57       87.11     11.47 o 
  -2   2   6      508.14      460.05     17.42 o 
  -1   2   6      981.55     1003.00     23.44 o 
   0   2   6        2.27        2.26      7.84 o 
   1   2   6      604.74      554.41     21.81 o 
   2   2   6        2.85        5.67     12.55 o 
   3   2   6        5.36        5.02     12.56 o 
   4   2   6       10.65       19.79     14.66 o 
   5   2   6      416.89      554.72     35.26 o 
   6   2   6        8.52        4.25     17.65 o 
  -9   3   6       16.30        9.37     19.66 o 
  -8   3   6       33.06        9.35     17.63 o 
  -7   3   6      111.62       90.67     23.26 o 
  -6   3   6      114.72      114.30     21.05 o 
  -5   3   6       33.79       11.08     11.19 o 
  -4   3   6     1498.86     1703.70     31.97 o 
  -3   3   6       71.46       65.42     10.66 o 
  -2   3   6      378.02      356.15     16.56 o 
  -1   3   6        2.57        5.98      7.90 o 
   0   3   6      102.40      105.91     11.58 o 
   1   3   6       64.80       52.84     13.17 o 
   2   3   6       12.77       10.26     10.11 o 
   3   3   6      480.87      498.63     28.96 o 
   4   3   6        0.02      -10.19     13.04 o 
   5   3   6        0.17       21.28     16.43 o 
   6   3   6       21.09       25.46     20.08 o 
  -9   4   6      229.58      140.46     48.28 o 
  -8   4   6        0.61       -8.88     16.61 o 
  -7   4   6      373.39      437.06     40.54 o 
  -6   4   6      204.45      229.73     25.31 o 
  -5   4   6       39.17       56.98     13.38 o 
  -4   4   6     1401.53     1652.33     45.31 o 
  -3   4   6       27.28       20.65      9.33 o 
  -2   4   6      160.98      180.85     13.68 o 
  -1   4   6      210.34      185.11     14.09 o 
   0   4   6      272.24      270.56     15.33 o 
   1   4   6      181.54      162.77     15.91 o 
   2   4   6      935.70      897.68     31.95 o 
   3   4   6     1822.14     1973.65     50.71 o 
   4   4   6      125.11      111.03     20.07 o 
   5   4   6        3.62        5.86     15.03 o 
   6   4   6        0.29        2.86     17.72 o 
  -9   5   6      166.65      118.25     34.97 o 
  -8   5   6       13.38       15.56     18.46 o 
  -7   5   6       22.91       11.80     16.49 o 
  -6   5   6        2.79       -0.73     11.09 o 
  -5   5   6     1133.48     1287.28     40.20 o 
  -4   5   6      122.92      126.51     13.79 o 
  -3   5   6      143.88      143.22     13.95 o 
  -2   5   6       69.29       52.65      9.84 o 
  -1   5   6        0.17       -0.17      7.44 o 
   0   5   6      927.83      948.87     22.27 o 
   1   5   6      253.16      279.97     19.26 o 
   2   5   6      121.40      129.08     15.70 o 
   3   5   6      119.38      129.36     22.42 o 
   4   5   6       70.45       58.65     17.77 o 
   5   5   6        4.01       17.15     16.11 o 
   6   5   6       48.80       67.63     21.63 o 
  -9   6   6        4.97        6.31     19.70 o 
  -8   6   6        3.07       -0.78     16.63 o 
  -7   6   6       20.05       23.15     17.56 o 
  -6   6   6      209.73      184.93     19.58 o 
  -5   6   6       54.51       53.03     13.26 o 
  -4   6   6      672.58      674.06     22.35 o 
  -3   6   6      313.91      319.17     19.41 o 
  -2   6   6        6.28        0.40      8.71 o 
  -1   6   6        2.51        2.16      7.05 o 
   0   6   6       24.00       20.34     10.38 o 
   1   6   6       18.32       21.55     10.17 o 
   2   6   6      745.38      734.92     26.86 o 
   3   6   6      844.95      823.45     35.31 o 
   4   6   6       84.01       74.93     18.48 o 
   5   6   6      223.32      297.21     29.39 o 
   6   6   6       43.95       57.62     20.97 o 
  -9   7   6        6.51       -5.40     18.67 o 
  -8   7   6        2.89       -2.36     16.81 o 
  -7   7   6       34.50       12.11     17.73 o 
  -6   7   6        0.01        2.27     11.17 o 
  -5   7   6       71.56       62.84     14.35 o 
  -4   7   6        4.71       -0.21      8.42 o 
  -3   7   6     1310.48     1451.04     34.22 o 
  -2   7   6       42.26       37.58     10.29 o 
  -1   7   6       25.61        7.63      8.39 o 
   0   7   6      248.01      260.56     18.72 o 
   1   7   6      215.72      205.64     17.97 o 
   2   7   6        4.05        1.47     10.47 o 
   3   7   6        2.33        1.56      9.99 o 
   4   7   6       42.20       36.07     17.07 o 
   5   7   6      134.25      184.80     25.56 o 
   6   7   6        0.15       11.74     19.47 o 
  -9   8   6      142.07       90.47     26.88 o 
  -8   8   6       56.90       46.06     19.76 o 
  -7   8   6       63.82       35.86     18.47 o 
  -6   8   6       58.54       57.97     15.01 o 
  -5   8   6       13.33        4.27     10.82 o 
  -4   8   6     1247.56     1291.47     33.41 o 
  -3   8   6        4.70        5.70      9.28 o 
  -2   8   6       99.30       83.26     12.61 o 
  -1   8   6      502.00      478.01     20.28 o 
   0   8   6       53.98       45.90     11.92 o 
   1   8   6       28.05       25.26     11.34 o 
   2   8   6      797.63      759.73     28.05 o 
   3   8   6       70.30       68.86     14.49 o 
   4   8   6      191.83      172.10     25.99 o 
   5   8   6        7.20       13.76     15.99 o 
  -9   9   6        3.62       10.07     19.49 o 
  -8   9   6      315.68      267.99     60.31 o 
  -7   9   6       48.83       47.60     19.32 o 
  -6   9   6      155.08      135.53     18.40 o 
  -5   9   6      544.65      501.72     25.17 o 
  -4   9   6     1815.54     1959.87     54.84 o 
  -3   9   6      419.20      416.05     20.79 o 
  -2   9   6      296.87      281.58     18.17 o 
  -1   9   6       20.18       10.44      8.74 o 
   0   9   6      412.83      345.86     23.82 o 
   1   9   6       73.00       52.71     12.44 o 
   2   9   6      219.43      231.54     20.07 o 
   3   9   6       23.84        4.82     11.17 o 
   4   9   6       72.69       88.63     17.15 o 
   5   9   6       25.69       26.81     17.47 o 
  -9  10   6       21.72        2.86     22.91 o 
  -8  10   6      134.06      104.95     23.99 o 
  -7  10   6        9.47        5.48     15.33 o 
  -6  10   6       36.45       32.43     13.33 o 
  -5  10   6      262.54      275.03     25.00 o 
  -4  10   6     1674.51     1695.27     42.94 o 
  -3  10   6      222.01      190.86     17.06 o 
  -2  10   6        0.54       -2.42      8.24 o 
  -1  10   6      477.13      440.42     19.74 o 
   0  10   6       54.65       45.01     14.41 o 
   1  10   6      242.77      199.98     18.47 o 
   2  10   6       54.92       47.91     12.94 o 
   3  10   6      303.94      282.95     22.57 o 
   4  10   6      110.40       84.66     19.49 o 
   5  10   6      195.69      267.84     29.41 o 
  -9  11   6       82.99       75.88     28.28 o 
  -8  11   6       38.36       28.00     20.96 o 
  -7  11   6       24.26       19.06     18.66 o 
  -6  11   6        1.13        9.33     13.61 o 
  -5  11   6      396.93      381.77     28.85 o 
  -4  11   6      254.37      239.85     19.04 o 
  -3  11   6        1.49       -3.26      9.40 o 
  -2  11   6      361.16      345.94     19.74 o 
  -1  11   6        1.95       -1.36      7.78 o 
   0  11   6      107.47       87.18     16.45 o 
   1  11   6      191.26      183.57     20.99 o 
   2  11   6      165.35      175.61     18.82 o 
   3  11   6        1.33       -2.35     11.29 o 
   4  11   6      219.37      205.01     29.46 o 
   5  11   6        5.92        0.11     16.98 o 
  -9  12   6       32.73       42.58     26.83 o 
  -8  12   6       93.47       63.82     28.53 o 
  -7  12   6      108.37       96.58     24.66 o 
  -6  12   6      636.53      651.58     33.64 o 
  -5  12   6       73.72       35.21     14.16 o 
  -4  12   6       80.54       55.70     15.40 o 
  -3  12   6       20.22       16.88     10.02 o 
  -2  12   6      296.36      279.56     19.33 o 
  -1  12   6       87.31       78.40     16.33 o 
   0  12   6      384.88      361.52     27.96 o 
   1  12   6        4.15        9.66     12.40 o 
   2  12   6       39.35       10.01     12.21 o 
   3  12   6       12.35       -1.40     12.48 o 
   4  12   6       36.51       17.65     17.97 o 
   5  12   6        4.91        9.00     17.94 o 
  -8  13   6       36.45       27.31     21.35 o 
  -7  13   6      150.20      137.00     23.00 o 
  -6  13   6       31.44        9.55     13.93 o 
  -5  13   6        5.85        1.39     11.81 o 
  -4  13   6      170.50      179.84     21.18 o 
  -3  13   6       26.04       28.04     11.70 o 
  -2  13   6      272.85      253.31     19.24 o 
  -1  13   6        5.15       -1.74     11.27 o 
   0  13   6      596.23      525.51     27.96 o 
   1  13   6       12.94        5.01     10.75 o 
   2  13   6       52.00       33.78     14.29 o 
   3  13   6       22.66       14.36     13.43 o 
   4  13   6       21.49       27.93     15.58 o 
   5  13   6       11.91        8.14     18.67 o 
  -8  14   6       16.45      -12.81     20.75 o 
  -7  14   6       51.91       34.29     16.15 o 
  -6  14   6      105.66       72.80     18.49 o 
  -5  14   6       18.30        4.12     13.18 o 
  -4  14   6       33.58       17.03     12.80 o 
  -3  14   6        4.35       -4.38      8.68 o 
  -2  14   6       33.02       19.60     10.56 o 
  -1  14   6      244.77      257.69     23.28 o 
   0  14   6      283.87      311.34     26.03 o 
   1  14   6      362.34      332.54     27.21 o 
   2  14   6       85.20       64.47     16.60 o 
   3  14   6      125.46       99.81     19.23 o 
   4  14   6      142.10      133.26     22.08 o 
   5  14   6       44.87       60.76     25.34 o 
  -8  15   6       40.53       24.82     21.13 o 
  -7  15   6      184.00      172.93     23.55 o 
  -6  15   6       59.21       43.40     15.82 o 
  -5  15   6       70.67       48.83     16.11 o 
  -4  15   6        5.11        7.00     13.22 o 
  -3  15   6       21.17       15.94     10.81 o 
  -2  15   6       38.79       31.55     12.05 o 
  -1  15   6      181.77      170.97     21.17 o 
   0  15   6      617.40      562.50     30.39 o 
   1  15   6        9.54       13.77     13.59 o 
   2  15   6      197.47      208.89     24.37 o 
   3  15   6        0.67        2.28     14.15 o 
   4  15   6       17.49       18.16     16.36 o 
   5  15   6       44.81       73.53     26.43 o 
  -8  16   6        1.62       -1.17     19.62 o 
  -7  16   6      189.57      140.16     22.41 o 
  -6  16   6       32.71       23.98     15.87 o 
  -5  16   6       20.06       14.18     13.25 o 
  -4  16   6      206.44      221.24     23.98 o 
  -3  16   6      163.54      159.56     17.48 o 
  -2  16   6      235.25      212.21     19.55 o 
  -1  16   6       49.33       37.64     14.67 o 
   0  16   6      245.16      230.08     23.84 o 
   1  16   6       30.99       18.06     14.06 o 
   2  16   6       42.84       42.23     16.10 o 
   3  16   6        9.18        6.78     14.70 o 
   4  16   6        7.06        5.74     16.47 o 
  -8  17   6       12.30        3.49     21.60 o 
  -7  17   6        3.68        6.62     14.79 o 
  -6  17   6       51.78       45.69     17.38 o 
  -5  17   6        1.34       -2.23     12.22 o 
  -4  17   6        9.99       -3.92     11.53 o 
  -3  17   6      218.16      216.66     19.81 o 
  -2  17   6       34.51       32.88     12.93 o 
  -1  17   6       88.02       77.26     17.63 o 
   0  17   6      265.78      319.81     28.43 o 
   1  17   6       33.43       33.36     15.94 o 
   2  17   6      140.34      121.02     21.19 o 
   3  17   6        7.12        2.17     14.53 o 
   4  17   6        0.18        0.45     16.61 o 
  -8  18   6       72.10       98.84     29.19 o 
  -7  18   6      145.62      116.73     23.80 o 
  -6  18   6       59.53       35.88     16.56 o 
  -5  18   6       54.34       43.51     15.70 o 
  -4  18   6        6.84        5.72     13.52 o 
  -3  18   6       23.36        3.10     10.96 o 
  -2  18   6        0.69       -9.04     12.29 o 
  -1  18   6       16.47       -0.08     13.31 o 
   0  18   6        2.46       10.32     14.48 o 
   1  18   6       66.55       64.26     18.44 o 
   2  18   6        4.31       12.37     14.42 o 
   3  18   6        6.99        7.44     14.15 o 
   4  18   6        8.66        6.44     17.14 o 
  -7  19   6        9.44       13.82     17.36 o 
  -6  19   6       44.09       22.18     16.45 o 
  -5  19   6      150.69      123.63     21.25 o 
  -4  19   6       42.29       32.88     15.18 o 
  -3  19   6       75.02       65.14     16.37 o 
  -2  19   6       11.33       11.29     13.60 o 
  -1  19   6      236.63      250.60     26.94 o 
   0  19   6      200.47      206.72     25.21 o 
   1  19   6       62.65       36.07     16.54 o 
   2  19   6       92.77       80.18     19.86 o 
   3  19   6       53.54       47.09     18.58 o 
   4  19   6        8.00        9.11     18.22 o 
  -7  20   6      623.13      666.63     47.25 o 
  -6  20   6        4.50       16.09     16.20 o 
  -5  20   6       32.25       28.13     16.85 o 
  -4  20   6        6.13        5.66     14.03 o 
  -3  20   6       95.14       61.52     16.73 o 
  -2  20   6        5.55       -3.35     13.94 o 
  -1  20   6       29.98       19.48     15.24 o 
   0  20   6       59.82       54.97     17.79 o 
   1  20   6       77.48       58.50     18.45 o 
   2  20   6       65.62       64.20     19.27 o 
   3  20   6        2.73        2.51     15.15 o 
  -7  21   6       13.88        9.94     17.77 o 
  -6  21   6      149.88      126.28     23.19 o 
  -5  21   6       23.09        5.37     15.08 o 
  -4  21   6        0.59        2.93     13.42 o 
  -3  21   6      138.46      114.89     20.77 o 
  -2  21   6       19.68       12.41     15.59 o 
  -1  21   6        0.09       13.49     14.86 o 
   0  21   6       53.74       67.02     19.00 o 
   1  21   6       32.51       27.98     16.10 o 
   2  21   6        0.02        9.42     15.09 o 
   3  21   6       17.81       32.76     18.99 o 
  -6  22   6        0.36       -0.74     17.18 o 
  -5  22   6       62.53       39.29     17.04 o 
  -4  22   6        1.51        2.61     14.30 o 
  -3  22   6      308.20      355.93     37.48 o 
  -2  22   6      190.68      201.74     25.79 o 
  -1  22   6       18.88       10.28     15.62 o 
   0  22   6       70.78       60.99     21.96 o 
   1  22   6        7.76       14.86     16.62 o 
   2  22   6        5.86       -4.76     15.65 o 
   3  22   6        8.77       -2.59     17.61 o 
  -6  23   6        7.94       10.47     16.69 o 
  -5  23   6      156.91      131.55     22.29 o 
  -4  23   6      163.67      142.24     23.40 o 
  -3  23   6       11.46       29.11     19.89 o 
  -2  23   6        2.90        1.69     14.82 o 
  -1  23   6       62.65       82.68     20.33 o 
   0  23   6        0.66       14.43     16.11 o 
   1  23   6      153.67      178.90     25.85 o 
   2  23   6        5.70       10.59     17.08 o 
  -6  24   6        0.25        2.40     17.73 o 
  -5  24   6       25.68        9.64     16.73 o 
  -4  24   6        0.01        9.34     16.36 o 
  -3  24   6      151.85      158.51     29.60 o 
  -2  24   6      185.99      184.63     26.10 o 
  -1  24   6      177.80      201.12     26.61 o 
   0  24   6      361.53      455.06     37.52 o 
   1  24   6      172.60      200.39     28.18 o 
   2  24   6      319.60      448.76     40.17 o 
  -5  25   6        0.70       -0.69     17.09 o 
  -4  25   6        9.97       10.15     16.49 o 
  -3  25   6       15.96       21.66     20.53 o 
  -2  25   6       22.67       12.64     18.57 o 
  -1  25   6       19.24       29.02     17.79 o 
   0  25   6        5.57       13.20     17.66 o 
   1  25   6       71.71      104.73     24.35 o 
  -4  26   6        0.29        1.47     19.32 o 
  -3  26   6       38.38       38.73     22.28 o 
  -2  26   6        0.00       18.29     19.88 o 
  -1  26   6      104.98      105.22     24.29 o 
   0  26   6       36.50       15.58     18.26 o 
   1  26   6      117.59      208.29     29.77 o 
  -4  27   6        8.46       16.90     21.35 o 
  -3  27   6       65.32       53.67     25.20 o 
  -2  27   6      156.39      172.38     31.27 o 
  -1  27   6      203.86      233.10     30.54 o 
   0  27   6       12.89       30.20     19.23 o 
  -2  28   6       58.64       64.10     26.58 o 
  -1  28   6       71.52       61.59     22.83 o 
  -9   0   7      104.10       78.83     55.20 o 
  -7   0   7     1066.94     1144.70     78.67 o 
  -5   0   7      403.93      435.35     38.31 o 
  -3   0   7        8.16        3.52     11.62 o 
  -1   0   7       92.91      108.05     20.09 o 
   1   0   7      836.74      900.27     48.71 o 
   3   0   7      158.54      164.15     33.02 o 
   5   0   7       27.88       21.92     25.11 o 
  -9   1   7        0.04       -6.44     18.92 o 
  -8   1   7       48.31       22.66     18.68 o 
  -7   1   7       48.97       47.54     20.02 o 
  -6   1   7       17.73        9.10     16.10 o 
  -5   1   7        5.17        9.45     11.36 o 
  -4   1   7        8.68        5.21      8.38 o 
  -3   1   7       22.56        7.03      8.85 o 
  -2   1   7      570.87      492.95     19.62 o 
  -1   1   7      738.88      660.13     21.61 o 
   0   1   7      530.35      516.73     19.46 o 
   1   1   7      802.23      818.57     32.93 o 
   2   1   7     1493.65     1573.42     45.65 o 
   3   1   7       10.95        9.07     14.17 o 
   4   1   7       37.19       36.16     17.63 o 
   5   1   7       97.47      115.80     24.79 o 
  -9   2   7        0.31       -8.21     18.81 o 
  -8   2   7        0.01       -3.64     17.11 o 
  -7   2   7       40.76       42.04     18.74 o 
  -6   2   7       28.69        7.22     15.89 o 
  -5   2   7       50.44       47.01     14.14 o 
  -4   2   7        3.42        7.06      8.55 o 
  -3   2   7        8.28        4.15      8.52 o 
  -2   2   7      247.53      249.14     16.93 o 
  -1   2   7      308.56      317.22     17.61 o 
   0   2   7       89.31       96.03     14.50 o 
   1   2   7      157.84      164.54     19.77 o 
   2   2   7        0.54       10.89     14.47 o 
   3   2   7      123.44      122.07     20.93 o 
   4   2   7       23.07       44.40     17.82 o 
   5   2   7       14.10       27.97     18.38 o 
  -9   3   7       43.51       32.55     21.84 o 
  -8   3   7       11.49        1.89     17.54 o 
  -7   3   7        2.00       -5.42     15.36 o 
  -6   3   7        2.65       10.60     16.52 o 
  -5   3   7       55.49       50.82     13.94 o 
  -4   3   7       88.03       87.54     12.34 o 
  -3   3   7     1476.62     1450.49     31.84 o 
  -2   3   7      149.82      137.87     14.17 o 
  -1   3   7      949.01      968.60     25.49 o 
   0   3   7      142.88      113.12     14.83 o 
   1   3   7       70.87       65.83     13.35 o 
   2   3   7       15.50        7.35     13.51 o 
   3   3   7       60.50       41.87     16.17 o 
   4   3   7       34.36       28.41     17.37 o 
   5   3   7       98.76      124.03     25.24 o 
  -9   4   7      122.61       90.13     32.91 o 
  -8   4   7      102.91       65.66     22.14 o 
  -7   4   7       66.94       52.02     20.29 o 
  -6   4   7      506.44      563.74     36.64 o 
  -5   4   7        6.18        2.45     11.73 o 
  -4   4   7        5.06       14.29     10.06 o 
  -3   4   7       17.17       12.18      9.70 o 
  -2   4   7       87.29       72.81     11.72 o 
  -1   4   7       74.01       68.91     11.55 o 
   0   4   7       60.02       41.01     11.86 o 
   1   4   7       12.76        8.98     10.79 o 
   2   4   7      720.07      745.78     30.08 o 
   3   4   7        8.17       16.11     14.20 o 
   4   4   7       71.04       84.60     20.24 o 
   5   4   7       10.81       21.07     17.36 o 
  -9   5   7      261.89      265.61     35.96 o 
  -8   5   7       76.03       50.70     21.16 o 
  -7   5   7      131.42      113.49     23.75 o 
  -6   5   7      469.19      507.08     43.77 o 
  -5   5   7      110.48       94.41     16.18 o 
  -4   5   7      553.16      617.31     23.86 o 
  -3   5   7        0.00       -4.49      8.49 o 
  -2   5   7        2.47       -2.74      8.29 o 
  -1   5   7      687.97      632.26     21.10 o 
   0   5   7       75.74       66.49     13.62 o 
   1   5   7      171.38      125.52     15.98 o 
   2   5   7      597.20      625.54     31.78 o 
   3   5   7       36.45       17.84     15.21 o 
   4   5   7       34.03       36.57     17.82 o 
   5   5   7       83.43      115.20     23.81 o 
  -9   6   7        0.28       -7.84     19.71 o 
  -8   6   7       48.90       33.88     20.56 o 
  -7   6   7      245.24      241.87     28.76 o 
  -6   6   7        4.76       10.30     15.82 o 
  -5   6   7      718.92      729.15     29.36 o 
  -4   6   7      830.45      799.31     25.72 o 
  -3   6   7        1.15       -0.73      8.97 o 
  -2   6   7       11.06       -0.62      8.89 o 
  -1   6   7      340.02      343.32     18.03 o 
   0   6   7        0.22        3.64      9.96 o 
   1   6   7       77.59       62.07     13.41 o 
   2   6   7      253.93      283.67     26.59 o 
   3   6   7       56.09       45.80     16.93 o 
   4   6   7       45.76       42.91     17.96 o 
   5   6   7       67.77       75.44     22.22 o 
  -9   7   7       54.63       27.43     22.44 o 
  -8   7   7      122.12       88.18     23.23 o 
  -7   7   7        1.88        0.73     17.01 o 
  -6   7   7       31.66       28.74     13.62 o 
  -5   7   7       35.31       20.22     12.68 o 
  -4   7   7        1.19        1.60      9.79 o 
  -3   7   7      318.98      354.77     22.58 o 
  -2   7   7       30.76       23.17     10.57 o 
  -1   7   7      172.03      202.59     18.54 o 
   0   7   7       42.61       22.79     11.49 o 
   1   7   7       19.61        9.81     11.48 o 
   2   7   7       83.17       80.84     17.55 o 
   3   7   7        1.41        7.69     14.30 o 
   4   7   7        7.48        9.17     15.73 o 
   5   7   7       32.72       41.35     20.40 o 
  -9   8   7        4.56       10.46     23.17 o 
  -8   8   7        1.78        0.76     18.97 o 
  -7   8   7       13.83        3.11     17.27 o 
  -6   8   7       78.26       64.58     15.44 o 
  -5   8   7       36.72       28.09     13.32 o 
  -4   8   7      232.39      217.30     19.41 o 
  -3   8   7      427.26      385.28     21.93 o 
  -2   8   7       71.35       50.06     12.03 o 
  -1   8   7       16.05       11.02     12.80 o 
   0   8   7      222.60      221.25     18.91 o 
   1   8   7      245.58      236.50     19.99 o 
   2   8   7      261.24      232.50     21.00 o 
   3   8   7      105.09       96.12     20.11 o 
   4   8   7        0.00       -4.28     14.96 o 
   5   8   7        0.00        2.27     17.76 o 
  -9   9   7      217.20      182.47     42.11 o 
  -8   9   7      149.97      163.45     31.08 o 
  -7   9   7      135.39      132.07     27.11 o 
  -6   9   7        0.42        5.97     13.87 o 
  -5   9   7      945.40      900.09     37.39 o 
  -4   9   7      494.78      499.85     24.35 o 
  -3   9   7       68.59       61.38     13.41 o 
  -2   9   7       49.86       29.46     11.91 o 
  -1   9   7       21.78        6.35     11.63 o 
   0   9   7       50.04       54.88     15.17 o 
   1   9   7       24.26       10.74     12.35 o 
   2   9   7       89.04       60.23     15.13 o 
   3   9   7      255.63      224.74     29.82 o 
   4   9   7       70.10      118.24     25.75 o 
  -9  10   7        2.10        9.86     24.06 o 
  -8  10   7       21.66       12.25     21.75 o 
  -7  10   7       17.19        6.04     18.05 o 
  -6  10   7       48.85       39.18     15.93 o 
  -5  10   7      165.94      154.36     21.75 o 
  -4  10   7      142.65      128.28     18.88 o 
  -3  10   7      618.91      592.46     25.79 o 
  -2  10   7      115.10      104.75     14.30 o 
  -1  10   7        1.89        1.51     12.34 o 
   0  10   7      127.95      111.84     18.27 o 
   1  10   7       65.04       48.26     15.00 o 
   2  10   7      131.48      136.87     21.07 o 
   3  10   7       70.18       50.86     20.65 o 
   4  10   7       76.63       98.29     24.62 o 
  -8  11   7       46.94       33.52     24.05 o 
  -7  11   7      123.61      100.69     25.93 o 
  -6  11   7      465.38      455.36     34.01 o 
  -5  11   7      161.75      106.09     19.05 o 
  -4  11   7      280.57      303.96     26.49 o 
  -3  11   7       41.46       34.85     12.22 o 
  -2  11   7      156.53      124.86     15.97 o 
  -1  11   7      306.79      260.64     24.54 o 
   0  11   7      116.59      112.60     19.05 o 
   1  11   7        9.86        8.29     12.46 o 
   2  11   7        1.22        0.22     13.78 o 
   3  11   7       11.87       11.66     17.68 o 
   4  11   7        0.22        6.11     18.93 o 
  -8  12   7      147.56      131.98     28.99 o 
  -7  12   7       33.24       23.89     20.12 o 
  -6  12   7      126.93      121.68     21.58 o 
  -5  12   7      233.67      211.77     23.90 o 
  -4  12   7       52.67       46.65     15.37 o 
  -3  12   7      377.09      362.79     22.39 o 
  -2  12   7       93.26      104.60     19.13 o 
  -1  12   7       10.63       -5.36     12.23 o 
   0  12   7        2.41       -8.24     11.07 o 
   1  12   7       72.91       53.85     16.57 o 
   2  12   7      114.01       77.79     18.37 o 
   3  12   7        0.24       -6.62     16.80 o 
   4  12   7      208.61      213.15     33.70 o 
  -8  13   7      223.52      194.29     34.53 o 
  -7  13   7        9.51       -1.51     19.01 o 
  -6  13   7      113.41       96.03     19.76 o 
  -5  13   7      257.64      225.56     25.30 o 
  -4  13   7       94.25       99.16     17.99 o 
  -3  13   7       22.15       23.82     11.59 o 
  -2  13   7      107.39      111.54     19.19 o 
  -1  13   7      207.13      238.24     24.25 o 
   0  13   7       56.36       48.83     15.30 o 
   1  13   7      224.68      223.32     24.90 o 
   2  13   7        3.93       -5.55     12.86 o 
   3  13   7       77.08       46.80     21.64 o 
   4  13   7        1.84       12.03     19.03 o 
  -8  14   7       21.83       40.03     25.20 o 
  -7  14   7       30.64       31.65     20.95 o 
  -6  14   7      159.74      110.04     21.69 o 
  -5  14   7       36.99       38.07     16.87 o 
  -4  14   7        7.64       12.11     13.78 o 
  -3  14   7      322.81      295.50     22.26 o 
  -2  14   7      185.41      158.43     20.62 o 
  -1  14   7      369.56      345.10     28.74 o 
   0  14   7      480.50      481.40     30.83 o 
   1  14   7       90.87       72.97     17.88 o 
   2  14   7      253.79      250.65     26.91 o 
   3  14   7        3.49        8.76     15.33 o 
   4  14   7        0.30        2.44     20.00 o 
  -8  15   7        0.00        4.55     21.72 o 
  -7  15   7       28.36       14.84     16.19 o 
  -6  15   7      187.11      124.57     21.79 o 
  -5  15   7      134.74       93.70     19.23 o 
  -4  15   7        7.55       -6.30     12.10 o 
  -3  15   7        0.15        1.05     10.69 o 
  -2  15   7      822.91      735.66     35.34 o 
  -1  15   7      676.77      661.33     33.55 o 
   0  15   7       16.53        3.29     13.29 o 
   1  15   7        3.21        2.05     13.88 o 
   2  15   7       23.97       18.13     14.52 o 
   3  15   7       68.18       59.96     18.99 o 
   4  15   7       34.89       64.67     25.74 o 
  -8  16   7       77.63       42.56     25.39 o 
  -7  16   7        0.00       12.46     17.01 o 
  -6  16   7        0.41        3.05     14.92 o 
  -5  16   7        1.26       -5.27     13.21 o 
  -4  16   7       49.77       34.30     15.43 o 
  -3  16   7      410.81      431.16     25.23 o 
  -2  16   7      118.34      106.68     19.26 o 
  -1  16   7        9.10        8.42     13.89 o 
   0  16   7        7.93       -7.22     13.75 o 
   1  16   7       49.83       53.70     18.28 o 
   2  16   7        0.50        0.81     13.94 o 
   3  16   7       11.54        5.36     15.76 o 
  -7  17   7      214.57      185.68     27.17 o 
  -6  17   7       18.93       10.71     14.69 o 
  -5  17   7        1.81        2.78     14.06 o 
  -4  17   7      140.44      115.43     20.50 o 
  -3  17   7      125.18      117.00     20.64 o 
  -2  17   7        6.85        2.02     13.90 o 
  -1  17   7      282.39      313.27     29.89 o 
   0  17   7      447.91      483.15     35.34 o 
   1  17   7       68.81       54.10     21.89 o 
   2  17   7      522.85      622.49     37.88 o 
   3  17   7       22.47       11.05     16.53 o 
  -7  18   7       52.54       24.85     19.05 o 
  -6  18   7       12.84       -1.27     14.88 o 
  -5  18   7        3.09        7.11     14.64 o 
  -4  18   7      444.13      453.63     38.40 o 
  -3  18   7       25.28        9.85     17.30 o 
  -2  18   7      157.59      137.10     22.34 o 
  -1  18   7       10.76        8.24     14.54 o 
   0  18   7        1.10        0.26     17.73 o 
   1  18   7        0.00       -4.69     15.10 o 
   2  18   7       49.08       51.14     19.11 o 
   3  18   7        2.77        8.85     17.76 o 
  -7  19   7        0.24       -2.60     17.61 o 
  -6  19   7       84.62       51.85     19.25 o 
  -5  19   7       35.05       31.28     17.24 o 
  -4  19   7      269.06      296.75     28.50 o 
  -3  19   7        0.00       -9.00     16.73 o 
  -2  19   7       16.05        2.24     14.20 o 
  -1  19   7       41.15       42.67     17.21 o 
   0  19   7       20.23       19.50     15.43 o 
   1  19   7      158.16      171.13     25.80 o 
   2  19   7       20.33        2.74     16.43 o 
   3  19   7       34.62       45.91     21.30 o 
  -6  20   7       43.89       40.24     18.55 o 
  -5  20   7       85.63       89.51     20.68 o 
  -4  20   7       46.62       49.64     17.57 o 
  -3  20   7        3.29        9.52     17.49 o 
  -2  20   7        4.73       11.01     15.09 o 
  -1  20   7      124.47       97.58     20.93 o 
   0  20   7      232.56      274.81     31.75 o 
   1  20   7       17.42       26.12     17.64 o 
   2  20   7        3.74       -6.48     15.93 o 
  -6  21   7        6.13       -1.65     16.76 o 
  -5  21   7       36.88       26.92     17.83 o 
  -4  21   7        2.43        8.19     18.16 o 
  -3  21   7      203.30      222.55     32.10 o 
  -2  21   7       68.02       53.49     18.84 o 
  -1  21   7       61.35       70.23     19.98 o 
   0  21   7       37.19       33.16     18.21 o 
   1  21   7       72.52       97.16     23.77 o 
   2  21   7        1.61       -7.47     17.19 o 
  -6  22   7        0.61       -6.15     17.63 o 
  -5  22   7       79.43       71.17     19.93 o 
  -4  22   7        1.31       -2.02     16.41 o 
  -3  22   7        7.88       19.09     19.36 o 
  -2  22   7        7.65        6.33     16.53 o 
  -1  22   7       25.31       30.93     17.92 o 
   0  22   7       32.45       33.97     18.52 o 
   1  22   7        0.07        3.37     16.82 o 
   2  22   7        9.86        5.17     17.68 o 
  -5  23   7        3.90       -8.81     16.31 o 
  -4  23   7       23.81       29.91     21.07 o 
  -3  23   7        5.10        5.31     18.96 o 
  -2  23   7      171.30      227.75     28.48 o 
  -1  23   7        2.15       10.27     16.95 o 
   0  23   7      131.35      149.26     26.11 o 
   1  23   7        3.92       -1.92     17.98 o 
  -5  24   7        1.47       -6.49     18.04 o 
  -4  24   7        8.02       19.54     20.33 o 
  -3  24   7        5.79       11.13     19.83 o 
  -2  24   7       56.47       53.30     23.31 o 
  -1  24   7       16.49       18.87     18.61 o 
   0  24   7        4.28       18.51     19.11 o 
  -4  25   7      115.36       94.73     28.17 o 
  -3  25   7       99.03      109.60     28.39 o 
  -2  25   7       95.69       76.01     24.79 o 
  -1  25   7      111.64      146.62     26.97 o 
   0  25   7        2.53       -8.76     17.82 o 
  -3  26   7       64.68      105.00     27.96 o 
  -2  26   7        6.30       11.69     21.31 o 
  -1  26   7        9.90        3.93     18.97 o 
  -8   0   8      162.04      145.14     42.09 o 
  -6   0   8      410.00      470.50     50.71 o 
  -4   0   8      448.98      467.35     30.94 o 
  -2   0   8       48.59       29.53     13.87 o 
   0   0   8      434.84      432.28     38.62 o 
   2   0   8       54.42       52.61     24.26 o 
   4   0   8       30.54       22.69     25.43 o 
  -9   1   8       51.48       13.32     21.41 o 
  -8   1   8       18.67       27.21     21.20 o 
  -7   1   8        0.00       -4.42     17.28 o 
  -6   1   8      663.47      827.25     58.75 o 
  -5   1   8       30.85       43.89     14.18 o 
  -4   1   8        3.34        9.75      9.59 o 
  -3   1   8       23.87       26.70     10.56 o 
  -2   1   8     1104.66     1145.67     29.56 o 
  -1   1   8       78.19       62.14     11.85 o 
   0   1   8     1147.67     1160.29     35.34 o 
   1   1   8      326.16      339.25     27.85 o 
   2   1   8       53.13       35.45     16.55 o 
   3   1   8       14.09       17.97     16.64 o 
   4   1   8       31.15       35.02     19.54 o 
  -9   2   8        0.27       -0.18     22.32 o 
  -8   2   8        8.82       12.70     20.22 o 
  -7   2   8      129.34      105.54     23.35 o 
  -6   2   8        0.21        0.30     16.15 o 
  -5   2   8      736.96      749.44     30.27 o 
  -4   2   8       43.11       65.58     13.09 o 
  -3   2   8       74.85       63.43     11.95 o 
  -2   2   8      163.88      146.36     15.32 o 
  -1   2   8      348.00      374.95     22.17 o 
   0   2   8       42.13       48.94     15.06 o 
   1   2   8      371.13      446.12     31.49 o 
   2   2   8        0.16        1.30     13.92 o 
   3   2   8      111.78      138.76     23.66 o 
   4   2   8        1.98        3.04     17.47 o 
  -9   3   8        3.12        1.29     21.23 o 
  -8   3   8       21.14       12.74     20.29 o 
  -7   3   8      124.73       97.45     23.35 o 
  -6   3   8      185.82      179.86     28.60 o 
  -5   3   8       12.07       19.34     13.02 o 
  -4   3   8     1886.30     1973.45     73.49 o 
  -3   3   8        0.73       10.66     10.29 o 
  -2   3   8     1387.61     1315.33     40.09 o 
  -1   3   8      825.03      788.56     28.36 o 
   0   3   8       21.92       23.24     13.50 o 
   1   3   8      972.57      979.43     38.51 o 
   2   3   8        0.07        6.00     14.83 o 
   3   3   8        2.65       -4.85     14.90 o 
   4   3   8        0.38       -3.96     17.19 o 
  -9   4   8       52.74       36.01     23.55 o 
  -8   4   8       15.57       14.79     20.26 o 
  -7   4   8        4.03       -3.68     17.81 o 
  -6   4   8        0.29       -0.64     16.18 o 
  -5   4   8      321.41      337.27     30.05 o 
  -4   4   8       72.29       90.85     14.01 o 
  -3   4   8     1296.38     1309.79     31.93 o 
  -2   4   8      460.41      428.00     21.03 o 
  -1   4   8        0.30       -4.23     10.19 o 
   0   4   8      675.58      666.70     27.18 o 
   1   4   8      127.94      120.35     20.27 o 
   2   4   8       38.08       40.57     16.87 o 
   3   4   8        0.01        1.58     15.58 o 
   4   4   8       93.99       89.29     22.36 o 
  -9   5   8       13.32       -6.64     20.91 o 
  -8   5   8       24.12       18.51     19.03 o 
  -7   5   8        1.10        2.17     17.14 o 
  -6   5   8        7.81        7.95     17.52 o 
  -5   5   8      259.53      217.30     22.04 o 
  -4   5   8      442.32      449.79     22.89 o 
  -3   5   8      769.39      782.51     25.89 o 
  -2   5   8      208.86      192.34     16.54 o 
  -1   5   8        2.89       -2.19     10.53 o 
   0   5   8        3.10        1.04     10.95 o 
   1   5   8      203.70      206.44     23.77 o 
   2   5   8      248.62      307.10     29.44 o 
   3   5   8        1.71       -8.80     15.51 o 
   4   5   8       20.24       16.67     18.36 o 
  -9   6   8        6.47       -8.13     22.64 o 
  -8   6   8       18.81       17.57     22.63 o 
  -7   6   8       46.95       44.88     20.11 o 
  -6   6   8      106.58       88.11     21.91 o 
  -5   6   8        3.31       12.43     12.59 o 
  -4   6   8       28.25       15.26     10.15 o 
  -3   6   8      291.38      296.44     19.78 o 
  -2   6   8       91.77       91.82     13.23 o 
  -1   6   8      239.74      236.98     20.60 o 
   0   6   8       91.82       79.46     15.36 o 
   1   6   8       65.98       39.72     16.13 o 
   2   6   8       21.27       23.18     15.99 o 
   3   6   8       67.11       64.36     19.17 o 
   4   6   8       44.44       50.01     20.89 o 
  -8   7   8        1.02        1.44     22.99 o 
  -7   7   8        2.24       15.61     19.75 o 
  -6   7   8       14.17        9.27     18.41 o 
  -5   7   8      122.28       78.74     18.69 o 
  -4   7   8      237.41      208.33     20.04 o 
  -3   7   8      258.09      225.95     20.41 o 
  -2   7   8        0.26       -9.94     11.68 o 
  -1   7   8      248.82      239.20     23.92 o 
   0   7   8      108.08      111.63     19.43 o 
   1   7   8      106.92       60.11     20.21 o 
   2   7   8       55.25       44.74     20.32 o 
   3   7   8       27.73       35.99     19.64 o 
   4   7   8        0.07        0.67     20.38 o 
  -8   8   8        1.74        0.29     23.85 o 
  -7   8   8       73.66       87.83     26.37 o 
  -6   8   8      155.98      116.59     21.46 o 
  -5   8   8      134.14      120.18     21.05 o 
  -4   8   8       18.48       15.76     12.18 o 
  -3   8   8      193.16      188.50     19.19 o 
  -2   8   8      398.40      401.92     29.73 o 
  -1   8   8       62.87       49.22     15.73 o 
   0   8   8        8.79       -4.35     12.24 o 
   1   8   8      277.00      317.82     34.37 o 
   2   8   8       72.64       73.32     22.04 o 
   3   8   8        2.52       12.82     18.54 o 
   4   8   8       36.24       23.89     22.15 o 
  -8   9   8       65.45       58.24     25.63 o 
  -7   9   8        1.28       -2.93     19.22 o 
  -6   9   8      193.95      161.59     23.15 o 
  -5   9   8      267.66      238.23     25.53 o 
  -4   9   8      131.23      126.03     19.40 o 
  -3   9   8      188.87      173.53     18.74 o 
  -2   9   8      398.72      354.10     28.63 o 
  -1   9   8       61.24       49.45     16.22 o 
   0   9   8        6.35       -0.14     12.93 o 
   1   9   8      184.53      176.49     22.50 o 
   2   9   8       70.61       52.44     20.55 o 
   3   9   8       19.38       20.18     21.31 o 
  -8  10   8       12.70      -11.44     21.51 o 
  -7  10   8       67.94       44.34     23.32 o 
  -6  10   8       10.25        8.13     14.75 o 
  -5  10   8       10.04       13.85     14.04 o 
  -4  10   8        8.53        5.56     13.70 o 
  -3  10   8        0.26        3.15     10.94 o 
  -2  10   8      623.38      557.32     30.89 o 
  -1  10   8       31.91       39.05     15.64 o 
   0  10   8       31.27       16.51     13.85 o 
   1  10   8      110.00       95.87     19.58 o 
   2  10   8       32.78       18.46     18.57 o 
   3  10   8        0.65        0.50     18.51 o 
  -8  11   8       88.30       57.16     27.95 o 
  -7  11   8      107.71       87.41     26.04 o 
  -6  11   8       45.28        7.94     14.14 o 
  -5  11   8      884.14      913.38     40.04 o 
  -4  11   8      365.72      388.27     29.57 o 
  -3  11   8      326.07      340.72     24.62 o 
  -2  11   8        4.07        5.37     12.93 o 
  -1  11   8       93.21       77.95     18.16 o 
   0  11   8       18.68       25.20     14.70 o 
   1  11   8        0.25       -0.32     13.71 o 
   2  11   8        8.00       18.38     19.72 o 
   3  11   8       26.66        8.48     19.32 o 
  -8  12   8      127.62      109.43     34.97 o 
  -7  12   8       12.98        8.38     20.83 o 
  -6  12   8      253.94      246.58     27.38 o 
  -5  12   8        0.00        3.04     13.86 o 
  -4  12   8      118.91      108.47     19.57 o 
  -3  12   8        9.30        2.30     14.10 o 
  -2  12   8      988.67      921.04     37.96 o 
  -1  12   8      305.66      321.66     28.58 o 
   0  12   8        2.71      -10.05     13.36 o 
   1  12   8      228.69      245.31     27.01 o 
   2  12   8        1.72      -11.78     17.89 o 
   3  12   8       65.46       56.80     23.55 o 
  -8  13   8        0.02        8.14     23.02 o 
  -7  13   8       39.02       42.07     23.07 o 
  -6  13   8       65.82       52.83     18.81 o 
  -5  13   8       27.81        5.84     15.40 o 
  -4  13   8       24.21       10.28     14.12 o 
  -3  13   8      167.69      152.05     22.61 o 
  -2  13   8      223.70      206.10     24.65 o 
  -1  13   8       44.10       25.67     14.73 o 
   0  13   8        0.00       -0.63     13.05 o 
   1  13   8       23.25        3.96     15.19 o 
   2  13   8        9.63       15.39     19.52 o 
   3  13   8       17.42      -13.00     18.53 o 
  -7  14   8       47.52       21.27     21.48 o 
  -6  14   8     1259.75     1299.99     58.43 o 
  -5  14   8      143.24      124.78     22.36 o 
  -4  14   8       75.33       61.82     17.52 o 
  -3  14   8      230.37      226.93     26.17 o 
  -2  14   8      107.53       74.86     18.37 o 
  -1  14   8       57.58       57.43     17.39 o 
   0  14   8        0.20       -3.05     13.21 o 
   1  14   8        2.38      -12.19     13.49 o 
   2  14   8       31.96       24.96     21.21 o 
   3  14   8       91.08       89.98     27.16 o 
  -7  15   8        0.04       15.90     21.58 o 
  -6  15   8      102.30       71.54     21.11 o 
  -5  15   8       17.77       13.20     16.29 o 
  -4  15   8        8.20       -2.73     13.74 o 
  -3  15   8       44.15        7.40     15.73 o 
  -2  15   8       96.99      121.22     20.79 o 
  -1  15   8       23.22       14.33     15.16 o 
   0  15   8        3.36        4.93     15.20 o 
   1  15   8       28.37       31.67     16.06 o 
   2  15   8       24.62       15.82     17.70 o 
  -7  16   8        5.35       12.74     21.64 o 
  -6  16   8        4.01       -5.40     16.14 o 
  -5  16   8        7.06       -6.69     13.91 o 
  -4  16   8       86.41       66.24     21.92 o 
  -3  16   8       63.23       55.88     21.39 o 
  -2  16   8       15.01        9.55     14.75 o 
  -1  16   8        4.23        7.35     15.20 o 
   0  16   8        0.00        1.36     15.25 o 
   1  16   8       18.40       10.94     16.54 o 
   2  16   8      207.20      295.13     31.64 o 
  -7  17   8       50.21       29.41     22.88 o 
  -6  17   8        2.48        1.16     16.26 o 
  -5  17   8       59.61       47.08     18.01 o 
  -4  17   8        8.64       16.64     18.73 o 
  -3  17   8        6.70        9.23     17.61 o 
  -2  17   8        8.66       -6.32     14.07 o 
  -1  17   8       22.27        3.08     14.86 o 
   0  17   8       41.68       39.39     17.86 o 
   1  17   8      126.74      126.88     24.53 o 
   2  17   8      105.39      114.98     24.13 o 
  -6  18   8       86.09       63.06     21.04 o 
  -5  18   8        2.39       -2.24     15.26 o 
  -4  18   8        4.36        9.17     19.11 o 
  -3  18   8        2.72       -0.31     17.81 o 
  -2  18   8       22.41       12.20     16.01 o 
  -1  18   8      104.63       84.43     21.94 o 
   0  18   8        1.75       -0.08     15.35 o 
   1  18   8       26.67       26.50     18.48 o 
   2  18   8       27.81       34.31     19.76 o 
  -6  19   8        3.41       -1.15     17.66 o 
  -5  19   8        7.11        8.04     16.83 o 
  -4  19   8      108.61      114.52     28.02 o 
  -3  19   8       31.94       47.69     21.57 o 
  -2  19   8        0.17        2.08     15.09 o 
  -1  19   8       15.30       14.20     16.41 o 
   0  19   8       93.80      103.61     22.95 o 
   1  19   8        7.39       -3.18     17.16 o 
  -6  20   8        6.75       11.87     18.92 o 
  -5  20   8      316.97      310.33     38.65 o 
  -4  20   8        9.99        7.45     19.57 o 
  -3  20   8       25.63       15.69     18.84 o 
  -2  20   8        2.25        3.93     15.54 o 
  -1  20   8        0.14      -11.78     15.39 o 
   0  20   8        0.36       -4.34     16.35 o 
   1  20   8       13.99       15.13     19.64 o 
  -5  21   8        3.91       14.66     20.80 o 
  -4  21   8       13.59       14.20     21.31 o 
  -3  21   8       98.94      103.01     26.94 o 
  -2  21   8       27.62       37.93     19.09 o 
  -1  21   8       62.97       64.04     21.56 o 
   0  21   8        0.21       15.73     18.43 o 
  -5  22   8      111.60       76.67     27.33 o 
  -4  22   8       80.35       85.23     27.77 o 
  -3  22   8       52.45       75.44     25.50 o 
  -2  22   8      226.00      249.67     36.35 o 
  -1  22   8        0.12        1.19     16.89 o 
   0  22   8       18.85       14.99     19.24 o 
  -4  23   8        9.20        9.53     22.46 o 
  -3  23   8        0.05       -1.84     20.10 o 
  -2  23   8       77.11       98.00     29.60 o 
  -1  23   8       51.32       37.51     21.48 o 
  -7   0   9       15.89       41.21     32.10 o 
  -5   0   9      669.96      778.94     53.45 o 
  -3   0   9        3.52        6.19     14.20 o 
  -1   0   9        3.82        6.94     18.93 o 
   1   0   9       38.17       47.72     24.75 o 
   3   0   9       92.93      119.62     34.96 o 
  -8   1   9       41.40       47.38     24.50 o 
  -7   1   9       32.01       44.96     22.19 o 
  -6   1   9       66.03       77.52     21.18 o 
  -5   1   9       80.96       81.28     19.19 o 
  -4   1   9       79.98       64.15     13.30 o 
  -3   1   9       33.70       27.10     11.18 o 
  -2   1   9       42.80       31.27     12.07 o 
  -1   1   9       25.30       16.23     14.81 o 
   0   1   9       38.96       41.95     15.74 o 
   1   1   9        1.64       -3.73     14.25 o 
   2   1   9        7.58        9.25     16.02 o 
   3   1   9       15.01       36.06     19.95 o 
  -8   2   9      646.84      907.33     70.73 o 
  -7   2   9        1.01       12.52     19.21 o 
  -6   2   9      631.78      831.31     59.51 o 
  -5   2   9       46.78       47.55     17.57 o 
  -4   2   9      121.87       91.12     14.78 o 
  -3   2   9      436.01      439.61     23.01 o 
  -2   2   9       24.42        9.48     11.93 o 
  -1   2   9       43.77       30.74     15.34 o 
   0   2   9       16.29       13.34     14.32 o 
   1   2   9       12.09       28.95     16.53 o 
   2   2   9       79.87       60.70     19.75 o 
   3   2   9       16.29       27.31     20.37 o 
  -8   3   9       47.29       17.55     22.17 o 
  -7   3   9        2.93       11.70     19.73 o 
  -6   3   9       85.43       85.99     22.15 o 
  -5   3   9       48.60       57.36     16.09 o 
  -4   3   9       86.84       59.10     13.63 o 
  -3   3   9       12.96       11.24     10.38 o 
  -2   3   9       61.90       39.08     13.60 o 
  -1   3   9      359.16      374.66     28.14 o 
   0   3   9      318.75      289.61     27.17 o 
   1   3   9      113.39       86.82     19.67 o 
   2   3   9       82.77       88.61     21.40 o 
   3   3   9       56.72       91.05     23.77 o 
  -8   4   9        1.93       12.45     22.59 o 
  -7   4   9      173.69      197.73     68.85 o 
  -6   4   9       71.95       65.74     22.34 o 
  -5   4   9      483.58      524.40     28.91 o 
  -4   4   9        0.69        5.95     10.75 o 
  -3   4   9        6.68        5.03     10.38 o 
  -2   4   9       58.79       40.00     13.54 o 
  -1   4   9       41.74       36.34     15.31 o 
   0   4   9       34.78       31.44     15.66 o 
   1   4   9      342.14      382.01     32.05 o 
   2   4   9      218.47      258.13     29.10 o 
   3   4   9      183.07      220.89     29.84 o 
  -8   5   9        2.20       -0.04     21.80 o 
  -7   5   9        1.09        2.89     20.35 o 
  -6   5   9      323.71      341.98     49.30 o 
  -5   5   9      149.04      152.54     23.02 o 
  -4   5   9       39.85       23.95     12.34 o 
  -3   5   9       46.87       43.68     13.28 o 
  -2   5   9        2.41        3.40     12.73 o 
  -1   5   9      240.72      239.70     24.62 o 
   0   5   9      127.69      107.88     23.58 o 
   1   5   9        9.43       14.21     18.34 o 
   2   5   9      406.28      522.63     43.94 o 
   3   5   9       13.20        4.88     20.91 o 
  -8   6   9      143.92      146.35     34.27 o 
  -7   6   9        0.43        2.72     19.95 o 
  -6   6   9       12.09       20.40     20.49 o 
  -5   6   9       89.14       65.72     18.67 o 
  -4   6   9        2.29       -1.47     11.66 o 
  -3   6   9       15.77       12.20     13.27 o 
  -2   6   9       60.28       28.71     15.11 o 
  -1   6   9        3.33        5.29     12.85 o 
   0   6   9      307.50      343.69     35.97 o 
   1   6   9       93.15       44.21     20.13 o 
   2   6   9       12.25        2.61     17.86 o 
   3   6   9       18.34       16.09     21.40 o 
  -8   7   9        0.49      -14.47     23.18 o 
  -7   7   9       74.01       47.81     24.53 o 
  -6   7   9       93.19       83.50     25.56 o 
  -5   7   9      129.55      152.09     22.83 o 
  -4   7   9      138.05      140.72     18.94 o 
  -3   7   9        0.01        2.99     13.60 o 
  -2   7   9       68.05       37.97     16.63 o 
  -1   7   9       24.39       11.83     13.36 o 
   0   7   9      332.08      421.31     39.50 o 
   1   7   9       18.15       13.36     18.85 o 
   2   7   9       51.09       46.26     21.48 o 
  -8   8   9        1.67       -8.77     22.69 o 
  -7   8   9        0.01       -5.43     19.81 o 
  -6   8   9      220.61      234.73     39.31 o 
  -5   8   9       11.00       11.89     14.21 o 
  -4   8   9        6.93        4.63     13.93 o 
  -3   8   9       49.70       23.74     15.59 o 
  -2   8   9       52.74       40.57     16.50 o 
  -1   8   9        7.82        0.96     13.54 o 
   0   8   9      426.49      454.08     42.34 o 
   1   8   9       35.92       24.97     18.97 o 
   2   8   9       13.19        4.03     19.35 o 
  -8   9   9      101.47       83.43     30.44 o 
  -7   9   9       86.11       47.86     22.90 o 
  -6   9   9        6.33        9.69     18.73 o 
  -5   9   9        5.12        1.94     14.64 o 
  -4   9   9        4.60        0.95     13.80 o 
  -3   9   9       80.64       62.19     18.07 o 
  -2   9   9       12.01        7.64     13.84 o 
  -1   9   9       18.63        9.80     14.65 o 
   0   9   9      158.22      203.48     30.44 o 
   1   9   9       42.75       26.21     18.78 o 
   2   9   9       18.23        9.39     20.09 o 
  -7  10   9       70.42       65.44     26.30 o 
  -6  10   9      129.65      108.31     27.00 o 
  -5  10   9      131.77      113.50     21.90 o 
  -4  10   9       13.47       14.34     15.31 o 
  -3  10   9       28.57       22.14     15.64 o 
  -2  10   9       87.68      108.80     20.57 o 
  -1  10   9       18.26       18.24     14.78 o 
   0  10   9      233.13      252.16     28.27 o 
   1  10   9      260.56      281.45     35.40 o 
   2  10   9      130.06      126.67     29.04 o 
  -7  11   9        1.80        9.54     20.47 o 
  -6  11   9      429.83      341.30     32.82 o 
  -5  11   9        0.14       -0.03     14.02 o 
  -4  11   9      375.62      451.23     40.36 o 
  -3  11   9      449.58      460.46     34.01 o 
  -2  11   9       25.35       25.92     16.30 o 
  -1  11   9        0.00       -6.40     13.60 o 
   0  11   9        0.43       -4.18     14.14 o 
   1  11   9       14.98       13.95     19.61 o 
   2  11   9       17.11        5.89     20.91 o 
  -7  12   9        0.08       13.34     21.57 o 
  -6  12   9       20.20       15.16     17.08 o 
  -5  12   9      189.02      159.24     24.09 o 
  -4  12   9       78.50       75.72     28.67 o 
  -3  12   9      405.00      379.97     31.94 o 
  -2  12   9      181.39      195.47     25.72 o 
  -1  12   9       99.23       91.72     20.62 o 
   0  12   9       17.98       13.22     15.83 o 
   1  12   9        2.16       -5.61     18.34 o 
   2  12   9        0.87       12.27     22.04 o 
  -7  13   9      131.93       78.25     27.69 o 
  -6  13   9       38.03       36.00     19.67 o 
  -5  13   9       63.37       67.48     19.25 o 
  -4  13   9       30.14       26.27     19.72 o 
  -3  13   9       14.85       12.37     15.78 o 
  -2  13   9       44.50       29.26     17.29 o 
  -1  13   9        0.30        1.40     15.67 o 
   0  13   9       30.67       21.18     17.17 o 
   1  13   9      115.48       94.26     25.95 o 
   2  13   9        3.37        0.02     20.67 o 
  -7  14   9      114.30       79.85     29.61 o 
  -6  14   9        2.11       21.68     17.95 o 
  -5  14   9       38.23       44.13     18.46 o 
  -4  14   9       12.95       21.72     19.59 o 
  -3  14   9        0.03       15.83     18.42 o 
  -2  14   9        3.66       -3.32     14.56 o 
  -1  14   9        6.84        2.22     15.67 o 
   0  14   9       68.78       80.37     20.71 o 
   1  14   9        4.43        0.45     18.78 o 
  -6  15   9       18.15        5.93     18.20 o 
  -5  15   9       31.66       23.70     20.36 o 
  -4  15   9      395.72      390.76     40.76 o 
  -3  15   9      160.52      141.35     29.12 o 
  -2  15   9      497.79      518.55     38.10 o 
  -1  15   9      178.84      169.43     25.85 o 
   0  15   9       37.26       38.09     17.77 o 
   1  15   9        0.05       -0.09     18.97 o 
  -6  16   9       13.88       24.48     18.86 o 
  -5  16   9        4.05       -5.74     19.16 o 
  -4  16   9       34.86       19.26     19.91 o 
  -3  16   9        9.61        3.29     18.12 o 
  -2  16   9       74.45       57.32     19.02 o 
  -1  16   9        6.15       14.54     16.70 o 
   0  16   9       25.99       18.02     18.23 o 
   1  16   9        0.20       -2.44     17.33 o 
  -6  17   9      120.77      113.18     24.46 o 
  -5  17   9       38.19       29.03     21.78 o 
  -4  17   9        2.14       -3.95     20.00 o 
  -3  17   9        0.76        5.19     18.37 o 
  -2  17   9        5.56       10.26     15.75 o 
  -1  17   9      100.53      119.04     23.29 o 
   0  17   9        6.54      -12.87     16.25 o 
  -5  18   9        7.05       13.91     20.93 o 
  -4  18   9       42.48       31.38     23.58 o 
  -3  18   9       27.70       35.73     21.48 o 
  -2  18   9      107.33      106.03     23.59 o 
  -1  18   9       14.15       12.85     17.06 o 
   0  18   9        7.62        3.32     17.61 o 
  -5  19   9        4.19       -1.76     19.85 o 
  -4  19   9        3.85       -6.17     19.84 o 
  -3  19   9        7.54        9.79     20.97 o 
  -2  19   9      158.40      173.77     28.46 o 
  -1  19   9        0.38       -0.86     17.65 o 
  -4  20   9        0.94       -0.75     19.59 o 
  -3  20   9      123.48      121.56     28.08 o 
  -2  20   9       11.28       10.90     21.61 o 
  -1  20   9        0.00       -1.84     17.80 o 
  -6   0  10        6.82       18.21     24.02 o 
  -4   0  10       54.60       45.84     19.03 o 
  -2   0  10      298.60      266.84     37.39 o 
   0   0  10        2.17       -0.62     22.75 o 
  -7   1  10       17.09       15.63     21.82 o 
  -6   1  10      443.98      516.19     38.74 o 
  -5   1  10       37.34       46.83     18.32 o 
  -4   1  10        9.74       24.41     12.26 o 
  -3   1  10       89.17       63.16     15.27 o 
  -2   1  10       11.78       21.17     15.35 o 
  -1   1  10        1.24        5.52     14.88 o 
   0   1  10       99.57      111.00     21.44 o 
   1   1  10        0.48       13.76     17.90 o 
  -7   2  10        2.61      -17.21     20.52 o 
  -6   2  10        2.48       18.18     23.11 o 
  -5   2  10       40.23       35.11     18.41 o 
  -4   2  10       86.63       60.28     14.25 o 
  -3   2  10      278.05      267.07     23.66 o 
  -2   2  10        6.12       10.44     14.93 o 
  -1   2  10       39.24       43.89     16.73 o 
   0   2  10       74.58       71.05     19.54 o 
   1   2  10      327.97      396.44     34.23 o 
  -7   3  10        5.78       18.87     23.04 o 
  -6   3  10       17.81       14.82     21.78 o 
  -5   3  10       35.73       42.75     21.27 o 
  -4   3  10      107.07       71.59     16.48 o 
  -3   3  10        2.10       -0.24     13.95 o 
  -2   3  10      262.50      245.25     31.14 o 
  -1   3  10       49.89       31.38     19.62 o 
   0   3  10       81.91       70.69     22.19 o 
   1   3  10       18.79       -0.95     17.74 o 
  -7   4  10      218.55      228.78     61.33 o 
  -6   4  10        9.49       10.88     21.84 o 
  -5   4  10      115.93      122.86     25.34 o 
  -4   4  10       43.24       39.18     14.60 o 
  -3   4  10       27.45       24.12     15.27 o 
  -2   4  10      111.63       92.55     23.35 o 
  -1   4  10        0.72        5.59     17.27 o 
   0   4  10      130.97      128.99     26.29 o 
   1   4  10       33.93       33.05     21.74 o 
  -7   5  10       41.04       24.66     24.28 o 
  -6   5  10        2.93       -2.36     19.36 o 
  -5   5  10        3.77        6.04     15.47 o 
  -4   5  10       11.82       22.66     16.23 o 
  -3   5  10        2.31        3.03     14.86 o 
  -2   5  10       13.42       11.40     17.24 o 
  -1   5  10        6.91       -2.18     17.93 o 
   0   5  10       76.80       88.68     25.19 o 
   1   5  10      110.95      106.37     26.77 o 
  -7   6  10      152.63      102.75     30.22 o 
  -6   6  10       11.73        4.97     21.46 o 
  -5   6  10        1.60       -0.56     15.25 o 
  -4   6  10      265.78      256.87     32.67 o 
  -3   6  10        5.34        3.77     14.70 o 
  -2   6  10       10.61       12.73     16.04 o 
  -1   6  10       72.49       74.03     23.53 o 
   0   6  10      205.99      245.86     33.91 o 
   1   6  10        1.70        2.27     17.94 o 
  -7   7  10       64.95       37.11     26.53 o 
  -6   7  10        7.31      -24.63     19.30 o 
  -5   7  10       24.71       28.30     16.97 o 
  -4   7  10       46.43       47.30     22.25 o 
  -3   7  10       88.54       83.01     19.43 o 
  -2   7  10       48.08       36.78     16.74 o 
  -1   7  10        9.42      -10.96     17.92 o 
   0   7  10      258.50      307.87     36.47 o 
   1   7  10        2.30        3.08     20.34 o 
  -7   8  10       12.39       17.98     24.63 o 
  -6   8  10        0.03        2.35     20.92 o 
  -5   8  10      149.74      111.80     21.71 o 
  -4   8  10       45.46       28.72     20.08 o 
  -3   8  10      302.54      303.59     29.82 o 
  -2   8  10        1.35        6.90     15.30 o 
  -1   8  10      303.65      224.02     32.39 o 
   0   8  10       38.53       28.03     22.77 o 
   1   8  10       32.28       38.49     23.35 o 
  -7   9  10        7.90       10.16     24.61 o 
  -6   9  10      288.70      275.03     36.37 o 
  -5   9  10        2.44        5.13     16.39 o 
  -4   9  10       32.17       27.10     20.54 o 
  -3   9  10       26.68       16.84     16.35 o 
  -2   9  10       26.75       34.71     17.50 o 
  -1   9  10       54.72       54.73     23.42 o 
   0   9  10        2.58      -18.08     17.99 o 
   1   9  10        0.14       -0.93     21.25 o 
  -6  10  10      154.95      127.36     28.57 o 
  -5  10  10        0.00       -9.34     20.01 o 
  -4  10  10      485.24      542.93     45.54 o 
  -3  10  10      180.47      161.64     24.24 o 
  -2  10  10      188.73      188.78     27.04 o 
  -1  10  10       76.33       76.94     24.21 o 
   0  10  10      418.58      460.36     45.04 o 
  -6  11  10       34.93       20.67     20.94 o 
  -5  11  10       67.14       45.23     21.85 o 
  -4  11  10       15.58       14.56     19.99 o 
  -3  11  10      180.29      222.66     27.53 o 
  -2  11  10       30.90       24.04     17.90 o 
  -1  11  10        2.87       -2.71     15.75 o 
   0  11  10        4.74       12.27     21.14 o 
  -6  12  10       17.49       14.25     22.78 o 
  -5  12  10       15.45       14.46     20.93 o 
  -4  12  10        5.53        3.79     19.63 o 
  -3  12  10        4.17       -5.26     18.32 o 
  -2  12  10      169.59      159.89     25.54 o 
  -1  12  10      116.36      107.49     23.70 o 
   0  12  10       34.47       48.15     24.22 o 
  -6  13  10        1.74      -14.30     26.60 o 
  -5  13  10       19.96       19.54     21.31 o 
  -4  13  10       82.18       65.71     23.64 o 
  -3  13  10       29.58       50.10     22.43 o 
  -2  13  10        4.40       -1.88     16.87 o 
  -1  13  10        1.23       -6.86     16.54 o 
   0  13  10        4.51        7.16     22.07 o 
  -5  14  10        0.76       17.88     22.17 o 
  -4  14  10       58.06       67.29     24.72 o 
  -3  14  10       36.08       33.41     20.90 o 
  -2  14  10       92.80       90.31     22.67 o 
  -1  14  10       87.92       66.71     23.74 o 
  -5  15  10       12.44        0.66     21.38 o 
  -4  15  10        3.23       -2.66     20.22 o 
  -3  15  10      228.06      238.60     34.34 o 
  -2  15  10        7.81        7.55     18.70 o 
  -1  15  10        1.13        0.98     17.62 o 
  -4  16  10        2.54        3.61     19.79 o 
  -3  16  10        0.33       -3.29     20.38 o 
  -2  16  10       19.09       15.13     19.43 o 
  -3  17  10      194.42      190.33     34.38 o 
  -5   0  11      168.39      189.50     51.60 o 
  -3   0  11        1.24      -13.11     29.19 o 
  -1   0  11       33.32       20.73     33.42 o 
  -6   1  11       18.49       22.82     23.01 o 
  -5   1  11       52.42       50.35     23.19 o 
  -4   1  11      107.79       77.04     23.69 o 
  -3   1  11       39.63       25.76     20.71 o 
  -2   1  11        0.02        9.36     18.89 o 
  -1   1  11      101.32       83.14     24.67 o 
  -6   2  11        1.51       10.00     22.19 o 
  -5   2  11       12.80       26.48     22.45 o 
  -4   2  11        7.99        7.30     15.81 o 
  -3   2  11      115.60       68.62     23.24 o 
  -2   2  11       34.94       32.46     21.49 o 
  -1   2  11        5.39       22.22     20.54 o 
  -6   3  11        4.12        5.90     22.06 o 
  -5   3  11       75.49       66.97     24.91 o 
  -4   3  11      151.16      139.34     28.66 o 
  -3   3  11       31.87       44.15     21.73 o 
  -2   3  11       66.46       57.26     22.99 o 
  -1   3  11       85.91       99.93     25.35 o 
  -6   4  11        0.42       23.59     23.37 o 
  -5   4  11       40.29       38.05     28.46 o 
  -4   4  11       21.80       20.04     20.45 o 
  -3   4  11        0.07        6.23     19.63 o 
  -2   4  11       11.89        5.81     18.64 o 
  -1   4  11      224.78      229.45     33.65 o 
  -6   5  11       55.15       62.92     25.91 o 
  -5   5  11      120.92      103.12     33.93 o 
  -4   5  11      119.91       97.90     26.45 o 
  -3   5  11        1.61        4.25     18.74 o 
  -2   5  11       64.57       59.03     23.98 o 
  -1   5  11       33.80        4.75     22.60 o 
  -6   6  11       37.75       43.85     25.57 o 
  -5   6  11       10.67       28.26     28.01 o 
  -4   6  11        0.43       13.89     19.68 o 
  -3   6  11        0.13       -1.59     19.46 o 
  -2   6  11       23.02       30.74     22.14 o 
  -1   6  11        6.05       -2.12     20.03 o 
  -5   7  11      368.92      444.73     61.76 o 
  -4   7  11       55.48       39.50     21.61 o 
  -3   7  11       12.92       28.69     18.73 o 
  -2   7  11       51.09       57.14     22.83 o 
  -1   7  11       48.96       23.01     22.78 o 
  -5   8  11       97.49       92.21     28.46 o 
  -4   8  11       21.80       38.52     22.59 o 
  -3   8  11       25.38       34.13     19.22 o 
  -2   8  11        2.47       14.21     22.82 o 
  -1   8  11        0.52        4.25     23.32 o 
  -5   9  11        1.33       -1.29     20.59 o 
  -4   9  11       10.71       16.22     22.33 o 
  -3   9  11       74.51       58.70     20.68 o 
  -2   9  11       17.88        9.37     21.87 o 
  -4  10  11      132.09      105.81     27.73 o 
  -3  10  11      138.68      109.17     27.76 o 
  -2  10  11      246.02      279.85     39.64 o 
  -4  11  11        4.46       21.16     21.90 o 
  -3  11  11       84.43       78.40     26.62 o 
                                                 
